# Supplementary material for: (E)-4-[(2-Hydroxy­benzyl­idene)amino]benzene­sulfonic acid
Source: Acta Crystallogr Sect E Struct Rep Online. 2008 May 30;64(Pt 6):o1159. doi: 10.1107/S1600536808015407 (PMC2961500; doi:10.1107/S1600536808015407)
Supplement: Supplementary file 2 [file e-64-o1159-Isup2.hkl]

# 
# h,k,l, Fc-squared, Fo-squared, sigma(Fo-squared) and status flag 
# 
data_I
_shelx_title ' 071119h in Cc' 
_shelx_refln_list_code          4 
_shelx_F_calc_maximum      217.85 
_exptl_crystal_F_000       576.00 
_reflns_d_resolution_high  0.8406 
 
loop_ 
 _symmetry_equiv_pos_as_xyz 
 'x, y, z' 
 'x, -y, z+1/2' 
 'x+1/2, y+1/2, z' 
 'x+1/2, -y+1/2, z+1/2' 
 
_cell_length_a     4.8711 
_cell_length_b    29.0224 
_cell_length_c     9.0356 
_cell_angle_alpha  90.000 
_cell_angle_beta   97.223 
_cell_angle_gamma  90.000 
 
_shelx_F_squared_multiplier     1.000 
 
loop_ 
 _refln_index_h 
 _refln_index_k 
 _refln_index_l 
 _refln_F_squared_calc 
 _refln_F_squared_meas 
 _refln_F_squared_sigma 
 _refln_observed_status 
   3   1  -9       77.74      104.67     13.23 o 
   3   3  -9       58.49       32.37     15.11 o 
   3   5  -9       11.17       13.16     14.16 o 
   3   7  -9       26.63       43.07     16.76 o 
   3   9  -9        8.85       14.76     13.91 o 
   3  11  -9       34.05       38.97     16.36 o 
   2  16  -9       62.63       79.30     18.91 o 
   2   0  -8      554.70      661.87     30.12 o 
   4   0  -8      125.02       85.55     18.96 o 
   3   1  -8       79.55       57.06     10.40 o 
   2   2  -8      103.06      133.09     12.07 o 
   4   2  -8       38.04       72.55     12.99 o 
   3   3  -8        1.06       -7.59      6.89 o 
   2   4  -8       36.36       41.07     12.26 o 
   4   4  -8      175.66      243.53     19.56 o 
   3   5  -8       70.94       86.45     14.11 o 
   2   6  -8        5.41      -10.11      8.31 o 
   4   6  -8       62.11       43.20     18.04 o 
   3   7  -8       66.60       47.19     10.16 o 
   2   8  -8       26.63       26.16     11.46 o 
   4   8  -8        5.39       14.80     13.41 o 
   3   9  -8       20.44       20.76      9.14 o 
   2  10  -8       24.06       14.51     10.16 o 
   4  10  -8       48.96       80.20     19.06 o 
   3  11  -8       66.64       66.27     11.10 o 
   2  12  -8       32.58       19.81     11.36 o 
   1  13  -8      153.76      193.66     19.91 o 
   3  13  -8       41.54       53.03     16.41 o 
   2  14  -8       41.81       84.55     17.41 o 
   1  15  -8      135.85      119.52     17.86 o 
   3  15  -8      107.26      168.84     23.06 o 
   2  16  -8       49.90       21.81     12.51 o 
   1  17  -8      188.66      215.32     23.21 o 
   3  17  -8      100.61       82.00     18.66 o 
   2  18  -8       12.97       18.61     13.71 o 
   1  19  -8      105.83      110.96     19.11 o 
   2  20  -8        5.90      -13.91     11.26 o 
   1  21  -8      100.32       77.74     18.36 o 
   1   1  -7      908.95      923.37     57.26 o 
   3   1  -7       33.54       44.02      9.68 o 
   2   2  -7       52.68       20.85      7.16 o 
   4   2  -7        5.12       -8.07      7.69 o 
   1   3  -7      881.54      920.65     20.87 o 
   3   3  -7      105.54       39.84      9.25 o 
   2   4  -7       93.92       72.06      9.42 o 
   4   4  -7       16.10        5.73      9.11 o 
   1   5  -7      346.09      352.20     18.66 o 
   3   5  -7      172.99      181.75     18.13 o 
   2   6  -7      100.97       99.35     29.89 o 
   4   6  -7      111.69       97.78     13.67 o 
   1   7  -7      443.73      466.01     22.06 o 
   3   7  -7       37.04       19.90     11.76 o 
   2   8  -7      187.94      179.37     13.62 o 
   4   8  -7       51.32       84.14     12.47 o 
   1   9  -7      341.76      319.23     19.41 o 
   3   9  -7        7.57        0.15      9.61 o 
   2  10  -7        7.62        6.85      9.91 o 
   4  10  -7        3.56        5.30      9.04 o 
   1  11  -7      419.85      408.68     22.36 o 
   3  11  -7       25.98       47.88     14.11 o 
   0  12  -7       68.29       54.43     12.26 o 
   2  12  -7       65.92       85.15     14.96 o 
   4  12  -7       17.80       21.81     13.96 o 
   1  13  -7      339.15      386.37     22.36 o 
   3  13  -7       88.69       61.38     14.81 o 
   0  14  -7      114.11      118.82     15.66 o 
   2  14  -7      327.89      384.42     24.12 o 
   4  14  -7       75.94       80.85     18.96 o 
   1  15  -7      113.12      117.57     16.71 o 
   3  15  -7       23.39       12.41     11.76 o 
   0  16  -7       73.62       46.08     12.91 o 
   2  16  -7      151.08      154.89     19.96 o 
   1  17  -7      208.18      199.36     18.26 o 
   3  17  -7       30.52       39.77     14.96 o 
   0  18  -7      389.38      359.95     24.07 o 
   2  18  -7      311.31      344.80     25.37 o 
   1  19  -7       14.19        3.30     11.96 o 
   3  19  -7        1.48       -4.95     11.66 o 
   0  20  -7       35.60       32.92     13.41 o 
   2  20  -7      150.40      182.40     23.47 o 
   1  21  -7       31.99       23.81     13.71 o 
   3  21  -7      109.61      138.98     22.81 o 
   0  22  -7       83.28      105.06     18.06 o 
   2  22  -7      100.54      103.81     19.66 o 
   1  23  -7        4.22      -11.51     11.61 o 
   0  24  -7        8.41        1.40     11.96 o 
   2  24  -7       60.65       76.34     19.66 o 
   1  25  -7       18.64       17.16     14.91 o 
   0  26  -7       58.47       50.53     15.86 o 
   0   0  -6     1291.15     1316.99     26.82 o 
   2   0  -6     1496.48     1360.82     41.33 o 
   4   0  -6      638.54      637.21     35.82 o 
   1   1  -6      412.41      515.42     14.48 o 
   3   1  -6      132.02       58.29      9.64 o 
   5   1  -6       57.56       85.11     15.71 o 
   0   2  -6     1614.58     1632.05     32.12 o 
   2   2  -6       17.21       13.37     12.58 o 
   4   2  -6      136.52      178.37     17.12 o 
   1   3  -6       45.62       34.47      5.83 o 
   3   3  -6       10.17       -3.60      6.70 o 
   5   3  -6       36.76       28.39     12.17 o 
   0   4  -6     1630.01     1708.75     35.27 o 
   2   4  -6      167.18      158.27     11.03 o 
   4   4  -6      332.45      286.53     23.89 o 
   1   5  -6      315.53      311.73     12.38 o 
   3   5  -6       93.68      164.27     13.94 o 
   5   5  -6       17.65        6.51      9.75 o 
   0   6  -6      860.74      856.55     24.87 o 
   2   6  -6       38.81       29.42      9.16 o 
   4   6  -6      119.81      163.36     15.87 o 
   1   7  -6       91.84       86.15     11.81 o 
   3   7  -6      171.34      130.12     18.01 o 
   5   7  -6        1.70       -1.20      8.75 o 
   0   8  -6     1183.36     1180.21     31.67 o 
   2   8  -6       31.14       43.07     10.71 o 
   4   8  -6       85.59      134.78     20.46 o 
   1   9  -6      164.30      136.88     14.11 o 
   3   9  -6       11.30       12.81     10.36 o 
   0  10  -6      306.43      291.16     16.81 o 
   2  10  -6       65.03       66.59     12.26 o 
   4  10  -6      139.83      179.55     23.42 o 
   1  11  -6      174.21      173.85     14.91 o 
   3  11  -6      114.54      138.63     19.06 o 
   0  12  -6      762.28      762.09     28.07 o 
   2  12  -6       19.52       12.76      8.66 o 
   4  12  -6       70.49       64.44     15.86 o 
  -1  13  -6      109.35      110.91     13.56 o 
   1  13  -6      251.05      227.78     17.21 o 
   3  13  -6       62.56       48.73     13.31 o 
   0  14  -6      362.79      322.98     20.11 o 
   2  14  -6       70.47      100.25     15.71 o 
   4  14  -6      113.58       95.81     18.86 o 
  -1  15  -6       95.11       99.65     13.56 o 
   1  15  -6      401.58      391.87     22.61 o 
   3  15  -6       76.96      112.71     19.01 o 
   0  16  -6      547.61      556.71     27.12 o 
   2  16  -6       17.75       11.91      9.76 o 
   4  16  -6       48.70       45.33     15.96 o 
  -1  17  -6      657.97      662.62     28.67 o 
   1  17  -6      324.84      306.97     21.71 o 
   3  17  -6      144.22      119.97     18.96 o 
   0  18  -6      115.28      135.18     18.16 o 
   2  18  -6       32.29        2.35     11.31 o 
   4  18  -6       78.01       55.93     17.36 o 
  -1  19  -6       35.87       18.36     10.91 o 
   1  19  -6      494.74      490.57     27.37 o 
   3  19  -6      337.37      356.80     26.27 o 
   0  20  -6       86.02       82.70     16.31 o 
   2  20  -6        9.47        7.50     12.26 o 
  -1  21  -6       96.44      107.46     16.96 o 
   1  21  -6      447.34      388.57     26.32 o 
   3  21  -6      203.31      262.75     24.27 o 
   0  22  -6      174.50      116.86     18.56 o 
   2  22  -6      142.92      162.59     21.61 o 
  -1  23  -6       94.31      109.56     17.76 o 
   1  23  -6       22.15       -0.40     11.91 o 
   3  23  -6        3.89      -18.39     12.26 o 
   0  24  -6       35.03       52.23     15.21 o 
   2  24  -6        7.38       -1.85     13.16 o 
  -1  25  -6       29.67       49.93     16.11 o 
   1  25  -6      185.69      156.84     23.47 o 
   0  26  -6       14.92        5.00     12.11 o 
   2  26  -6       10.64       -8.91     13.31 o 
  -1  27  -6       71.26       93.45     19.01 o 
   1  27  -6       57.35       44.83     17.66 o 
   0  28  -6        2.39      -15.56     11.51 o 
   1   1  -5     1933.93     1773.30     65.49 o 
   3   1  -5      515.46      593.06     21.68 o 
   5   1  -5      192.37      187.37     19.14 o 
   0   2  -5       65.05       68.83      4.34 o 
   2   2  -5       19.66        6.46      4.93 o 
   4   2  -5       40.86       15.47      9.55 o 
  -1   3  -5      569.29      667.03     15.51 o 
   1   3  -5      900.08      995.37     20.11 o 
   3   3  -5      902.27      760.78     25.59 o 
   5   3  -5      106.92      106.94     15.57 o 
   0   4  -5      591.70      616.14     12.13 o 
   2   4  -5       56.04       42.37     10.21 o 
   4   4  -5       53.81       35.58      9.59 o 
  -1   5  -5       13.86       11.66      4.45 o 
   1   5  -5     1834.12     1845.18     40.38 o 
   3   5  -5      909.31     1003.19     38.27 o 
   5   5  -5        4.36       14.04     10.21 o 
   0   6  -5      382.29      399.13     15.66 o 
   2   6  -5      435.53      386.87     20.16 o 
   4   6  -5       23.15       44.55     12.53 o 
  -1   7  -5      143.55      148.08     10.11 o 
   1   7  -5      542.47      463.51     19.76 o 
   3   7  -5      214.46      251.74     19.46 o 
   5   7  -5       35.61       50.09     12.21 o 
   0   8  -5     1375.68     1441.07     33.87 o 
   2   8  -5      125.70      148.94     13.66 o 
   4   8  -5       48.59       49.88     14.71 o 
  -1   9  -5      739.81      799.16     24.27 o 
   1   9  -5      201.70      157.19     12.11 o 
   3   9  -5      136.76      132.62     18.11 o 
   5   9  -5       21.35       17.11     12.61 o 
   0  10  -5      119.95      123.67     11.66 o 
   2  10  -5       27.56       13.41      7.70 o 
   4  10  -5       27.27        8.40     10.91 o 
  -1  11  -5       26.15       15.56      6.95 o 
   1  11  -5      529.27      494.73     21.91 o 
   3  11  -5      228.90      241.28     20.01 o 
   5  11  -5       45.71       52.18     17.56 o 
   0  12  -5      613.14      634.51     24.62 o 
   2  12  -5       35.84       61.88     12.66 o 
   4  12  -5       38.16       43.12     14.76 o 
  -1  13  -5      108.84      106.81     13.06 o 
   1  13  -5     1299.56     1323.10     38.27 o 
   3  13  -5      547.95      635.76     31.32 o 
  -2  14  -5      218.68      235.33     16.76 o 
   0  14  -5      618.53      639.71     26.22 o 
   2  14  -5      578.99      591.48     27.67 o 
   4  14  -5       81.21       52.48     14.61 o 
  -1  15  -5       16.57        8.61      7.50 o 
   1  15  -5       96.78       75.69     12.71 o 
   3  15  -5       63.17       76.24     15.66 o 
  -2  16  -5      129.82      156.74     15.26 o 
   0  16  -5      349.31      346.70     21.36 o 
   2  16  -5      157.40      139.83     17.06 o 
   4  16  -5      104.49       70.19     17.16 o 
  -1  17  -5      214.29      167.34     17.46 o 
   1  17  -5      266.04      239.23     18.61 o 
   3  17  -5      147.93      158.94     20.11 o 
  -2  18  -5      687.47      675.98     30.32 o 
   0  18  -5     1544.45     1543.24     46.28 o 
   2  18  -5      213.56      244.74     20.51 o 
   4  18  -5      177.02      255.69     27.52 o 
  -1  19  -5      307.35      323.93     21.51 o 
   1  19  -5       81.10       84.90     16.16 o 
   3  19  -5       75.10       77.99     16.06 o 
  -2  20  -5       18.95       28.32     11.01 o 
   0  20  -5      292.73      355.15     23.82 o 
   2  20  -5      349.41      331.99     23.87 o 
   4  20  -5       26.52       13.21     13.16 o 
  -1  21  -5       37.56       38.27     12.01 o 
   1  21  -5       65.15       39.82     12.51 o 
   3  21  -5       25.33       11.01     11.51 o 
  -2  22  -5       80.86       92.75     16.31 o 
   0  22  -5      708.92      771.89     34.12 o 
   2  22  -5       93.01       59.53     15.81 o 
  -1  23  -5       10.70       -4.70      8.71 o 
   1  23  -5      114.93      112.16     19.21 o 
   3  23  -5       47.23       34.97     14.76 o 
  -2  24  -5       78.27       78.80     16.36 o 
   0  24  -5       47.07       25.31     12.56 o 
   2  24  -5       89.19      120.97     19.96 o 
  -1  25  -5        6.38        0.55     10.71 o 
   1  25  -5        1.48       10.76     12.86 o 
   3  25  -5        3.64       -7.20     11.96 o 
  -2  26  -5      155.21      157.84     22.01 o 
   0  26  -5      192.46      208.92     23.97 o 
   2  26  -5       59.65       58.18     18.16 o 
  -1  27  -5       26.49       57.58     16.66 o 
   1  27  -5       16.90       -7.25     13.41 o 
   0  28  -5      213.45      263.75     23.31 o 
   2  28  -5       24.11       -6.25     13.06 o 
  -1  29  -5       36.17       47.18     16.46 o 
   1  29  -5       16.53        6.30     13.56 o 
   0  30  -5      102.37      117.97     21.06 o 
   0   0  -4      649.34      680.44     15.66 o 
   2   0  -4     8297.31     8163.83    127.08 o 
   4   0  -4     1601.64     1779.89     58.99 o 
  -1   1  -4        3.89        1.80      2.15 o 
   1   1  -4     4162.40     4436.44     50.87 o 
   3   1  -4      566.21      561.45     23.44 o 
   5   1  -4       54.28       79.26     14.31 o 
  -2   2  -4      975.68     1102.46     24.62 o 
   0   2  -4       86.46      116.52      4.83 o 
   2   2  -4      429.85      418.41     15.45 o 
   4   2  -4      870.21      888.70     29.20 o 
  -1   3  -4      454.10      485.47     12.81 o 
   1   3  -4      186.81      201.26     11.96 o 
   3   3  -4        4.81        7.45      8.15 o 
   5   3  -4       64.36       55.31     13.09 o 
  -2   4  -4      927.49      862.60     22.86 o 
   0   4  -4     1424.85     1597.32     30.42 o 
   2   4  -4      829.32      863.45     29.37 o 
   4   4  -4      514.13      517.17     22.34 o 
  -1   5  -4     2187.52     2469.13     41.38 o 
   1   5  -4      217.30      218.78     12.61 o 
   3   5  -4      124.84      102.96     15.06 o 
   5   5  -4       69.89       86.35     13.96 o 
  -2   6  -4      179.91      187.36     11.31 o 
   0   6  -4       16.85       18.06      5.60 o 
   2   6  -4      741.73      648.37     25.27 o 
   4   6  -4      311.75      307.17     24.02 o 
  -1   7  -4      307.14      324.08     13.41 o 
   1   7  -4      217.50      215.77     13.06 o 
   3   7  -4       48.38       20.81      9.31 o 
   5   7  -4       12.34        8.71      9.80 o 
   0   8  -4      531.13      590.83     19.66 o 
   2   8  -4      414.70      338.39     18.71 o 
   4   8  -4      458.47      426.84     27.22 o 
  -1   9  -4     1187.46     1211.03     29.82 o 
   1   9  -4      500.15      511.93     20.16 o 
   3   9  -4       44.49       55.68     11.96 o 
   5   9  -4       22.83       22.16     14.51 o 
  -2  10  -4      138.55      146.63     12.16 o 
   0  10  -4      121.66      148.03     11.51 o 
   2  10  -4      698.67      682.69     26.97 o 
   4  10  -4      339.29      339.69     25.02 o 
  -1  11  -4      274.12      235.83     14.11 o 
   1  11  -4      411.29      426.54     18.96 o 
   3  11  -4       72.12       72.94     14.31 o 
   5  11  -4       41.41       76.39     18.31 o 
  -2  12  -4      331.77      318.58     17.51 o 
   0  12  -4      165.56      167.39     12.81 o 
   2  12  -4      149.69      125.92     14.96 o 
   4  12  -4      431.68      474.17     29.52 o 
  -1  13  -4      411.59      359.50     18.11 o 
   1  13  -4      776.21      715.01     26.37 o 
   3  13  -4       29.04       13.96     10.06 o 
   5  13  -4       64.92       89.90     19.26 o 
  -2  14  -4      175.11      159.49     14.01 o 
   0  14  -4       83.84       64.89     10.86 o 
   2  14  -4      293.64      319.83     19.56 o 
   4  14  -4      289.88      315.63     24.92 o 
  -3  15  -4      148.43      172.00     18.66 o 
  -1  15  -4      714.71      703.40     26.87 o 
   1  15  -4      614.81      593.28     25.12 o 
   3  15  -4      127.57      144.93     18.76 o 
  -2  16  -4      366.07      339.24     20.56 o 
   0  16  -4      137.25      124.72     14.86 o 
   2  16  -4      132.35      152.34     17.01 o 
   4  16  -4      151.77      186.70     22.36 o 
  -3  17  -4      283.91      262.60     20.36 o 
  -1  17  -4     1508.21     1567.30     43.88 o 
   1  17  -4      628.04      609.29     26.92 o 
   3  17  -4      122.47       98.50     17.46 o 
  -2  18  -4      306.75      267.45     19.76 o 
   0  18  -4      297.97      346.45     21.71 o 
   2  18  -4       58.91       50.58     13.31 o 
   4  18  -4       68.82       97.35     18.46 o 
  -3  19  -4      108.36      121.32     17.86 o 
  -1  19  -4     1480.02     1386.74     43.13 o 
   1  19  -4      715.37      670.88     29.62 o 
   3  19  -4      283.86      289.61     22.46 o 
  -2  20  -4       25.39       17.86     10.11 o 
   0  20  -4        3.07       -0.45      8.35 o 
   2  20  -4        6.74      -12.06      8.86 o 
   4  20  -4       20.50       19.41     14.31 o 
  -3  21  -4       61.27       48.78     14.51 o 
  -1  21  -4      773.56      783.35     33.37 o 
   1  21  -4      852.58      834.18     35.07 o 
   3  21  -4      107.37       79.70     16.96 o 
  -2  22  -4       32.27        5.70      8.81 o 
   0  22  -4      604.23      622.70     30.87 o 
   2  22  -4      134.08      152.54     20.51 o 
   4  22  -4        9.59       -7.20     12.41 o 
  -3  23  -4       93.47       95.41     18.01 o 
  -1  23  -4      354.70      393.82     25.32 o 
   1  23  -4      107.56      136.63     18.96 o 
   3  23  -4        8.66        0.60     11.56 o 
  -2  24  -4       22.78        5.40      9.56 o 
   0  24  -4       82.99       74.19     14.71 o 
   2  24  -4       10.14        6.90     12.36 o 
  -3  25  -4       71.73       76.49     18.41 o 
  -1  25  -4      189.85      210.87     23.47 o 
   1  25  -4      272.36      248.69     22.16 o 
   3  25  -4      121.29      123.12     21.01 o 
  -2  26  -4        9.30       12.16     11.96 o 
   0  26  -4        1.15       -5.10      9.01 o 
   2  26  -4       59.70       36.27     15.11 o 
  -1  27  -4      256.05      297.77     24.07 o 
   1  27  -4       79.08      121.92     20.41 o 
   3  27  -4        9.03        4.25     13.96 o 
  -2  28  -4       75.10       58.03     17.21 o 
   0  28  -4        6.00        6.30     10.41 o 
   2  28  -4        0.54      -14.46     11.76 o 
  -1  29  -4      154.65      186.40     23.42 o 
   1  29  -4      183.68      264.60     29.27 o 
   0  30  -4        6.01       15.56     12.76 o 
   2  30  -4       37.16       54.53     17.86 o 
  -1  31  -4      128.24      180.40     24.77 o 
   1  31  -4      156.99      133.28     22.71 o 
  -3   1  -3     2014.26     1970.21     44.23 o 
  -1   1  -3     1567.67     1570.11     24.92 o 
   1   1  -3     3720.33     3921.62     45.00 o 
   3   1  -3     2252.48     2057.58     38.77 o 
   5   1  -3      135.16      168.31     17.85 o 
  -2   2  -3       34.29       36.72      6.40 o 
   0   2  -3      460.87      452.69      8.22 o 
   2   2  -3        3.50        3.55      5.95 o 
   4   2  -3      167.33      148.16     21.71 o 
  -3   3  -3     3014.60     3047.90     59.84 o 
  -1   3  -3     2355.86     2354.46     37.57 o 
   1   3  -3     4780.60     5096.12     77.40 o 
   3   3  -3     1158.97     1195.42     39.93 o 
   5   3  -3      215.09      313.59     21.69 o 
  -2   4  -3      500.75      542.80     18.16 o 
   0   4  -3      532.20      501.87     14.16 o 
   2   4  -3      196.87      179.75     13.06 o 
   4   4  -3      173.27      176.55     22.11 o 
  -3   5  -3     1018.72     1011.55     32.37 o 
  -1   5  -3       61.54       95.56      7.10 o 
   1   5  -3     1864.88     2055.42     40.48 o 
   3   5  -3     1266.37     1246.65     40.13 o 
   5   5  -3       19.63       38.72     11.73 o 
  -2   6  -3      276.89      299.72     14.31 o 
   0   6  -3     2983.86     2968.00     48.58 o 
   2   6  -3      361.46      351.80     17.96 o 
   4   6  -3        9.23        2.30      8.40 o 
  -3   7  -3     1610.19     1675.52     43.53 o 
  -1   7  -3     1554.87     1473.84     31.12 o 
   1   7  -3     1869.26     2003.53     40.53 o 
   3   7  -3      756.15      671.13     28.97 o 
   5   7  -3       84.19      124.32     22.26 o 
  -2   8  -3      841.33      850.14     25.87 o 
   0   8  -3     1226.50     1262.96     29.17 o 
   2   8  -3      100.50      109.61     12.56 o 
   4   8  -3       74.93       83.15     15.56 o 
  -3   9  -3     1058.81      963.22     33.07 o 
  -1   9  -3     4133.43     4647.83     73.50 o 
   1   9  -3      810.29      822.08     24.72 o 
   3   9  -3      284.03      220.33     17.16 o 
   5   9  -3       47.24       75.44     17.86 o 
  -2  10  -3      438.08      444.15     19.41 o 
   0  10  -3      731.19      681.29     21.76 o 
   2  10  -3        1.77       -6.30      5.30 o 
   4  10  -3       65.17       90.45     15.26 o 
  -3  11  -3     1003.97      965.87     34.37 o 
  -1  11  -3      496.07      507.43     19.41 o 
   1  11  -3     1357.30     1328.30     33.82 o 
   3  11  -3      680.18      683.09     29.72 o 
   5  11  -3       75.85       90.35     20.11 o 
  -2  12  -3      214.26      189.51     13.91 o 
   0  12  -3      571.82      620.30     22.76 o 
   2  12  -3       73.64       55.48     10.51 o 
   4  12  -3      145.26      148.54     19.71 o 
  -3  13  -3      559.61      592.78     27.67 o 
  -1  13  -3      195.07      162.49     12.66 o 
   1  13  -3     2777.52     2850.33     57.24 o 
   3  13  -3      960.70      989.43     36.67 o 
   5  13  -3       47.21       77.89     17.61 o 
  -2  14  -3      447.04      435.09     21.46 o 
   0  14  -3     3017.22     2995.92     60.64 o 
   2  14  -3     1080.08     1151.84     36.07 o 
   4  14  -3      176.20      158.79     20.86 o 
  -3  15  -3      452.80      482.32     25.87 o 
  -1  15  -3      105.36      111.71     13.16 o 
   1  15  -3      298.30      268.55     17.06 o 
   3  15  -3      321.73      317.48     21.81 o 
   5  15  -3        5.38        2.45     11.61 o 
  -4  16  -3       54.96       23.41     13.21 o 
  -2  16  -3      243.84      235.23     17.81 o 
   0  16  -3      805.60      745.43     28.52 o 
   2  16  -3      177.37      162.79     14.76 o 
   4  16  -3      112.01      115.66     18.46 o 
  -3  17  -3      467.15      445.00     25.77 o 
  -1  17  -3      273.10      278.56     18.36 o 
   1  17  -3      291.71      294.06     18.56 o 
   3  17  -3      143.03      162.49     19.46 o 
  -4  18  -3      171.19      154.79     21.71 o 
  -2  18  -3     2264.69     2194.56     56.29 o 
   0  18  -3     1275.77     1182.96     37.87 o 
   2  18  -3      210.28      199.61     17.16 o 
   4  18  -3      309.68      333.74     25.82 o 
  -3  19  -3       12.50       -1.85      8.61 o 
  -1  19  -3      655.42      655.42     28.32 o 
   1  19  -3      143.24      149.99     16.76 o 
   3  19  -3       36.27       16.51     11.46 o 
  -4  20  -3       46.06       36.32     14.91 o 
  -2  20  -3      185.14      198.96     20.46 o 
   0  20  -3     1040.51     1066.08     37.37 o 
   2  20  -3      202.24      190.06     18.01 o 
   4  20  -3       10.76       -4.90     11.51 o 
  -3  21  -3       66.05       70.04     15.91 o 
  -1  21  -3      408.51      443.30     25.22 o 
   1  21  -3        7.96        2.30      9.46 o 
   3  21  -3       43.81       49.78     15.01 o 
  -2  22  -3      137.83       79.60     15.01 o 
   0  22  -3     1846.50     1896.22     52.93 o 
   2  22  -3       78.37       97.65     17.01 o 
   4  22  -3      167.97      189.81     24.67 o 
  -3  23  -3       27.13       27.52     12.71 o 
  -1  23  -3      473.98      453.71     26.87 o 
   1  23  -3       99.33      117.22     17.21 o 
   3  23  -3       87.70       90.80     17.81 o 
  -2  24  -3      218.27      243.34     21.11 o 
   0  24  -3      313.22      342.79     22.91 o 
   2  24  -3      167.68      206.07     22.46 o 
   4  24  -3       51.45       90.90     19.76 o 
  -3  25  -3       35.63       26.06     14.66 o 
  -1  25  -3        9.31       28.77     11.21 o 
   1  25  -3       88.54       92.80     16.71 o 
   3  25  -3        3.39        7.95     12.11 o 
  -2  26  -3      210.40      195.26     22.61 o 
   0  26  -3      151.59      131.12     18.21 o 
   2  26  -3      113.98      112.16     19.31 o 
  -3  27  -3        9.82        2.10     13.51 o 
  -1  27  -3       23.33       27.22     12.21 o 
   1  27  -3       71.07       62.89     15.71 o 
   3  27  -3        4.77        6.05     13.56 o 
  -2  28  -3      115.74      124.57     21.91 o 
   0  28  -3      423.77      368.71     25.17 o 
   2  28  -3       16.76       24.06     15.26 o 
  -1  29  -3       17.98        7.10     11.81 o 
   1  29  -3        5.52       10.51     12.76 o 
  -2  30  -3       74.14       50.18     16.11 o 
   0  30  -3      231.55      245.44     22.76 o 
   2  30  -3       51.54       48.03     18.16 o 
  -1  31  -3       30.13       42.32     16.51 o 
   1  31  -3       24.06       18.46     14.41 o 
   0  32  -3      181.62      223.18     27.02 o 
  -2   0  -2      214.45      175.30      9.86 o 
   0   0  -2    47457.64    50027.06    632.26 o 
   2   0  -2     8347.80     9354.95    135.79 o 
   4   0  -2      613.35      644.51     33.97 o 
  -3   1  -2        9.14        0.30      5.75 o 
  -1   1  -2      632.19      668.58     14.26 o 
   1   1  -2    36287.60    37413.23    457.24 o 
   3   1  -2      203.31      267.80     18.66 o 
   5   1  -2       18.14       21.85     10.89 o 
  -2   2  -2      667.26      537.64     18.26 o 
   0   2  -2     3303.87     3193.85     45.43 o 
   2   2  -2      156.92      165.04     13.01 o 
   4   2  -2      645.43      664.19     24.45 o 
  -3   3  -2      150.92      146.88     12.81 o 
  -1   3  -2      415.83      445.25     12.11 o 
   1   3  -2      522.88      411.18     14.66 o 
   3   3  -2       62.39       36.62      9.81 o 
   5   3  -2       18.75       35.05     11.60 o 
  -4   4  -2     1561.79     1416.51     44.28 o 
  -2   4  -2     3131.16     3134.46     55.19 o 
   0   4  -2      906.20      797.06     17.41 o 
   2   4  -2       40.65       17.46      6.70 o 
   4   4  -2      647.14      670.98     33.37 o 
  -3   5  -2      367.74      358.35     19.46 o 
  -1   5  -2     3566.41     3990.56     58.19 o 
   1   5  -2      140.96      102.31      7.96 o 
   3   5  -2      491.38      513.98     24.52 o 
   5   5  -2       80.47       83.58     14.83 o 
  -4   6  -2      214.11      213.32     18.76 o 
  -2   6  -2      176.35      126.37     10.56 o 
   0   6  -2     2801.81     2633.09     42.98 o 
   2   6  -2       29.11       37.71      3.06 o 
   4   6  -2      228.64      205.32     21.46 o 
  -3   7  -2      134.16      116.01     14.06 o 
  -1   7  -2      247.37      281.16     11.86 o 
   1   7  -2        3.17        7.65      4.05 o 
   3   7  -2       27.71       29.72      8.86 o 
   5   7  -2       17.62       31.42     14.01 o 
  -4   8  -2      440.27      360.50     24.12 o 
  -2   8  -2      641.30      592.93     21.31 o 
   0   8  -2     2718.43     2537.13     44.43 o 
   2   8  -2      140.03      125.23      5.09 o 
   4   8  -2      369.08      357.75     24.07 o 
  -3   9  -2      234.00      240.03     17.06 o 
  -1   9  -2     1980.11     2193.51     42.58 o 
   1   9  -2       45.29       38.62      6.90 o 
   3   9  -2      345.43      373.76     21.16 o 
   5   9  -2       46.44       33.42     14.11 o 
  -4  10  -2      477.98      406.18     25.92 o 
  -2  10  -2      175.69      171.19     12.56 o 
   0  10  -2     1877.21     1798.90     37.77 o 
   2  10  -2      283.60      298.02      8.62 o 
   4  10  -2      237.66      219.88     19.21 o 
  -3  11  -2      101.91      100.55     13.71 o 
  -1  11  -2      391.18      342.19     15.96 o 
   1  11  -2      751.13      651.07     21.76 o 
   3  11  -2       66.67       61.18     11.61 o 
   5  11  -2       61.21       95.36     19.61 o 
  -4  12  -2      205.54      193.66     22.21 o 
  -2  12  -2      205.36      152.84     12.36 o 
   0  12  -2     2518.60     2562.29     50.73 o 
   2  12  -2      183.44      163.13      7.10 o 
   4  12  -2      309.32      364.25     24.92 o 
  -3  13  -2      300.34      307.92     20.56 o 
  -1  13  -2      665.93      625.45     22.96 o 
   1  13  -2        5.88        0.65      5.60 o 
   3  13  -2      346.47      401.28     22.41 o 
   5  13  -2       76.98       87.90     18.71 o 
  -4  14  -2      184.60      168.84     20.66 o 
  -2  14  -2      353.53      325.23     18.71 o 
   0  14  -2      918.61     1034.46     31.02 o 
   2  14  -2      245.92      224.23     15.31 o 
   4  14  -2      181.84      177.25     21.31 o 
  -3  15  -2      220.85      191.86     17.71 o 
  -1  15  -2      627.49      608.99     24.32 o 
   1  15  -2     1382.99     1346.16     36.47 o 
   3  15  -2      402.50      424.89     24.12 o 
   5  15  -2       59.14       60.93     16.51 o 
  -4  16  -2      169.68      155.09     20.81 o 
  -2  16  -2      300.72      258.25     18.26 o 
   0  16  -2      870.49      864.69     15.61 o 
   2  16  -2       45.01       60.78     11.56 o 
   4  16  -2      154.47      223.93     23.57 o 
  -3  17  -2     1220.78     1171.25     42.18 o 
  -1  17  -2      419.41      410.73     21.01 o 
   1  17  -2      410.87      417.63     20.91 o 
   3  17  -2      409.22      392.77     24.12 o 
   5  17  -2      143.04      205.72     25.77 o 
  -4  18  -2       35.77       15.06     12.76 o 
  -2  18  -2     1030.03      998.79     36.32 o 
   0  18  -2      284.24      292.01     18.76 o 
   2  18  -2        2.40      -10.21      7.55 o 
   4  18  -2       10.97       -3.05     10.61 o 
  -3  19  -2       73.23       54.58     13.91 o 
  -1  19  -2     1906.68     1826.27     49.18 o 
   1  19  -2      306.20      255.29     17.81 o 
   3  19  -2      480.71      519.23     27.97 o 
  -4  20  -2        6.43       -5.65     11.21 o 
  -2  20  -2      116.72      114.51     15.96 o 
   0  20  -2      213.90      198.96     16.91 o 
   2  20  -2       72.99       58.93     12.61 o 
   4  20  -2       75.98       65.09     15.61 o 
  -3  21  -2      273.25      226.78     20.96 o 
  -1  21  -2     1232.96     1237.49     41.23 o 
   1  21  -2      276.16      246.84     19.36 o 
   3  21  -2      295.06      327.89     23.67 o 
  -4  22  -2        3.71        6.80     13.91 o 
  -2  22  -2      395.42      353.15     24.37 o 
   0  22  -2      125.99      128.57     16.21 o 
   2  22  -2      272.09      245.94     19.76 o 
   4  22  -2       45.54       65.29     17.06 o 
  -3  23  -2      259.59      282.76     24.37 o 
  -1  23  -2      462.54      449.75     26.67 o 
   1  23  -2      112.56      133.18     18.11 o 
   3  23  -2      131.64      127.87     20.16 o 
  -2  24  -2      153.76      158.24     20.26 o 
   0  24  -2       59.37       58.93     12.56 o 
   2  24  -2       36.99       68.64     15.06 o 
   4  24  -2        5.46      -14.96     12.16 o 
  -3  25  -2       94.29       83.30     18.06 o 
  -1  25  -2      253.88      271.15     22.11 o 
   1  25  -2      376.99      447.80     26.87 o 
   3  25  -2      201.78      227.14     16.24 o 
  -2  26  -2       35.84       13.31     11.71 o 
   0  26  -2       40.76       19.96     10.21 o 
   2  26  -2      162.32      193.61     23.16 o 
  -3  27  -2      160.32      186.90     26.22 o 
  -1  27  -2      172.84      187.10     22.61 o 
   1  27  -2        0.52       -6.10     10.71 o 
   3  27  -2       75.07      107.31     19.71 o 
  -2  28  -2       31.94       15.86     12.46 o 
   0  28  -2       24.38       16.66     10.61 o 
   2  28  -2       16.43       22.96     12.56 o 
  -1  29  -2      223.25      214.17     20.81 o 
   1  29  -2      221.84      249.69     22.91 o 
   3  29  -2       69.94       85.60     20.71 o 
  -2  30  -2       10.50        2.70     12.91 o 
   0  30  -2       40.13       24.96     12.26 o 
   2  30  -2       46.79       42.67     16.11 o 
  -1  31  -2      147.21      136.08     20.61 o 
   1  31  -2       76.78       74.74     16.56 o 
   0  32  -2       65.13       63.54     16.56 o 
   2  32  -2       92.82      134.88     22.96 o 
  -1  33  -2       69.70       94.56     19.86 o 
   1  33  -2       40.44       18.76     14.61 o 
  -3   1  -1     1068.79     1090.65     33.37 o 
  -1   1  -1     5309.64     4822.64    294.74 o 
   1   1  -1     8335.29     8290.21    111.37 o 
   3   1  -1      998.49     1204.87     37.97 o 
   5   1  -1      121.59      158.61     17.37 o 
  -2   2  -1        2.11       -0.70      4.40 o 
   0   2  -1      507.98      530.54     10.46 o 
   2   2  -1      497.62      406.83     17.36 o 
   4   2  -1       28.68       50.08     13.46 o 
  -3   3  -1     1409.16     1483.40     40.68 o 
  -1   3  -1     2376.99     2222.57     36.47 o 
   1   3  -1     6673.35     6833.08     93.96 o 
   3   3  -1      601.15      652.02     27.37 o 
   5   3  -1      164.81      278.95     21.63 o 
  -4   4  -1      407.13      385.22     24.02 o 
  -2   4  -1     1320.18     1435.37     34.12 o 
   0   4  -1     3709.48     3808.54     53.28 o 
   2   4  -1      465.12      425.54     17.56 o 
   4   4  -1      343.63      360.65     23.77 o 
  -3   5  -1      442.81      448.85     22.46 o 
  -1   5  -1     8527.99     7735.36    104.27 o 
   1   5  -1     1489.38     1628.25     20.21 o 
   3   5  -1      853.80      954.76     32.77 o 
   5   5  -1      145.09      211.82     25.42 o 
  -4   6  -1       28.89       21.86     10.66 o 
  -2   6  -1      403.29      441.55     18.41 o 
   0   6  -1      560.29      558.81     15.26 o 
   2   6  -1     1019.71      991.70     18.46 o 
   4   6  -1       15.26       28.12     10.81 o 
  -5   7  -1       40.65       30.92     14.06 o 
  -3   7  -1      794.95      765.14     29.72 o 
  -1   7  -1     1569.27     1536.58     31.42 o 
   1   7  -1     1190.62     1172.35     39.10 o 
   3   7  -1      644.85      665.79     17.86 o 
   5   7  -1       74.20       93.96     19.36 o 
  -4   8  -1       90.39       82.45     15.76 o 
  -2   8  -1     2798.05     3089.78     59.09 o 
   0   8  -1      215.94      176.70      9.86 o 
   2   8  -1      583.75      559.89     12.66 o 
   4   8  -1      218.54      212.57     18.41 o 
  -5   9  -1      135.81      104.11     18.66 o 
  -3   9  -1      494.69      470.22     23.82 o 
  -1   9  -1      699.60      591.73     18.81 o 
   1   9  -1     1115.16     1092.40     27.09 o 
   3   9  -1        0.12       -5.19      3.95 o 
   5   9  -1      191.87      239.08     22.96 o 
  -4  10  -1      181.17      152.89     20.11 o 
  -2  10  -1      530.65      558.51     22.26 o 
   0  10  -1      704.15      757.79     22.11 o 
   2  10  -1      121.49      110.95      6.24 o 
   4  10  -1      208.24      215.62     18.96 o 
  -5  11  -1        9.20       -5.65     12.01 o 
  -3  11  -1      398.26      392.57     22.26 o 
  -1  11  -1      756.98      701.40     22.31 o 
   1  11  -1     1153.17     1084.09     18.97 o 
   3  11  -1      534.89      559.89     22.96 o 
   5  11  -1       15.32       20.26     14.26 o 
  -4  12  -1      180.57      178.45     21.41 o 
  -2  12  -1      794.32      822.33     28.62 o 
   0  12  -1      320.85      385.32      9.10 o 
   2  12  -1      581.57      617.90     17.01 o 
   4  12  -1      248.78      242.49     20.41 o 
  -5  13  -1       13.53        2.90     13.86 o 
  -3  13  -1      466.74      436.19     24.62 o 
  -1  13  -1     3000.52     2824.06     55.19 o 
   1  13  -1     5897.12     6290.43     96.81 o 
   3  13  -1      371.39      359.10     20.56 o 
   5  13  -1        9.91       14.41     13.21 o 
  -4  14  -1      159.61      131.37     19.86 o 
  -2  14  -1      484.56      450.30     21.96 o 
   0  14  -1     4408.67     5077.03     55.01 o 
   2  14  -1      974.27      929.19     19.25 o 
   4  14  -1      304.83      299.87     21.81 o 
  -5  15  -1       23.42       31.27     15.11 o 
  -3  15  -1      242.72      221.53     19.21 o 
  -1  15  -1      115.50      107.56     12.56 o 
   1  15  -1        4.02        5.95      6.05 o 
   3  15  -1      273.31      286.06     19.01 o 
   5  15  -1       27.12       16.26     13.21 o 
  -4  16  -1      185.92      154.29     21.26 o 
  -2  16  -1      373.93      321.38     19.56 o 
   0  16  -1      449.47      444.29     11.24 o 
   2  16  -1      592.73      601.47     16.30 o 
   4  16  -1      181.14      209.27     19.31 o 
  -3  17  -1      785.55      714.96     32.92 o 
  -1  17  -1      229.29      220.98     15.36 o 
   1  17  -1        1.41       -2.70      3.01 o 
   3  17  -1      300.81      330.89     21.51 o 
   5  17  -1       13.46       30.47     14.01 o 
  -4  18  -1      476.82      434.44     29.77 o 
  -2  18  -1     2163.35     2222.22     56.54 o 
   0  18  -1       24.80       11.17      6.03 o 
   2  18  -1      575.35      550.52     16.52 o 
   4  18  -1      623.37      641.91     32.27 o 
  -3  19  -1       56.92       24.91     11.11 o 
  -1  19  -1      162.33      151.14     14.61 o 
   1  19  -1      140.62      138.95     11.36 o 
   3  19  -1      148.24      176.00     19.91 o 
  -4  20  -1       91.59       88.25     19.41 o 
  -2  20  -1       99.07       65.99     14.36 o 
   0  20  -1      268.02      280.36     18.21 o 
   2  20  -1      210.08      187.56      8.98 o 
   4  20  -1      104.71      120.12     19.26 o 
  -3  21  -1       33.08       34.77     12.76 o 
  -1  21  -1      654.13      581.07     27.47 o 
   1  21  -1       42.48       38.97      7.45 o 
   3  21  -1       86.83      132.88     18.36 o 
  -4  22  -1      146.99      148.39     23.01 o 
  -2  22  -1     1184.95     1226.19     43.93 o 
   0  22  -1      477.33      479.72     24.17 o 
   2  22  -1     1079.13     1076.00     27.25 o 
   4  22  -1      268.03      295.57     18.11 o 
  -3  23  -1       25.09       21.26     12.66 o 
  -1  23  -1      571.66      576.62     28.87 o 
   1  23  -1       90.68      100.05     16.56 o 
   3  23  -1      114.66      126.54     20.06 o 
  -4  24  -1       61.45       48.83     18.86 o 
  -2  24  -1       39.64       25.21     11.76 o 
   0  24  -1      153.66      163.99     18.16 o 
   2  24  -1      111.43       86.48     10.88 o 
   4  24  -1      111.73      121.24     36.30 o 
  -3  25  -1       30.54       30.47     14.66 o 
  -1  25  -1       56.34       56.93     13.01 o 
   1  25  -1       13.83        6.10     11.16 o 
   3  25  -1       23.10        6.77     10.46 o 
  -2  26  -1      141.87      160.29     21.66 o 
   0  26  -1      219.05      215.27     19.26 o 
   2  26  -1       78.11      110.96     17.76 o 
  -3  27  -1       27.50       34.97     14.66 o 
  -1  27  -1      166.72      162.69     20.16 o 
   1  27  -1      191.93      152.59     19.71 o 
   3  27  -1        1.85        6.37     10.93 o 
  -2  28  -1      175.21      179.90     22.76 o 
   0  28  -1       66.22       60.43     15.01 o 
   2  28  -1      181.64      200.76     24.12 o 
  -3  29  -1       17.42       11.26     15.21 o 
  -1  29  -1       13.94        1.50      9.76 o 
   1  29  -1       12.51       20.56     11.61 o 
   3  29  -1       18.64       19.71     15.21 o 
  -2  30  -1      151.71      112.26     19.91 o 
   0  30  -1      109.61      143.98     20.51 o 
   2  30  -1       96.92      134.73     22.26 o 
  -1  31  -1       24.91       22.46     12.51 o 
   1  31  -1       18.15       15.36     12.61 o 
  -2  32  -1      115.95      132.68     22.66 o 
   0  32  -1       85.38       95.36     17.71 o 
   2  32  -1       72.30       95.31     20.61 o 
  -1  33  -1       49.98       29.62     14.26 o 
   1  33  -1       59.95       52.63     14.61 o 
   0  34  -1       74.48       88.60     18.76 o 
  -2   0   0     1708.72     1792.85     38.62 o 
   4   0   0      196.99      239.33     22.01 o 
  -3   1   0        5.97        3.70      5.45 o 
  -1   1   0    13625.09    15397.52    195.08 o 
   1   1   0    13622.88    13732.35    173.91 o 
   3   1   0        5.78        2.70      5.85 o 
   5   1   0        2.87       -2.99      8.95 o 
  -2   2   0     2412.56     2359.96     47.53 o 
   0   2   0     1065.40     1074.74     12.65 o 
   2   2   0     2335.25     2217.62     44.08 o 
   4   2   0      341.22      354.45     24.32 o 
  -3   3   0      144.69      151.59     14.01 o 
  -1   3   0     1525.13     1732.71     31.87 o 
   1   3   0     1526.75     1523.78     27.42 o 
   3   3   0      147.57      139.33     13.46 o 
   5   3   0       16.70       32.89     10.40 o 
  -4   4   0      564.47      532.39     28.17 o 
  -2   4   0     4459.61     4794.12     79.50 o 
   0   4   0     3183.97     3349.16     35.87 o 
   2   4   0     4380.21     4594.69     73.70 o 
   4   4   0      579.97      595.73     29.47 o 
  -3   5   0      780.42      854.70     31.82 o 
  -1   5   0      120.04      117.82      7.96 o 
   1   5   0      126.00      125.28      4.93 o 
   3   5   0      774.22      871.91     29.82 o 
   5   5   0       97.63      104.76     19.16 o 
  -4   6   0       98.18       95.51     16.26 o 
  -2   6   0     1143.40     1074.04     30.22 o 
   0   6   0    14045.95    15006.13    375.47 o 
   2   6   0     1097.60      992.29     27.82 o 
   4   6   0      106.71      129.12     17.11 o 
  -5   7   0       25.82        9.66     13.16 o 
  -3   7   0      254.23      238.23     17.11 o 
  -1   7   0      208.91      206.01      5.96 o 
   1   7   0      220.82      219.16     14.11 o 
   3   7   0      252.91      223.62     10.24 o 
   5   7   0       24.03       39.82     14.76 o 
  -4   8   0      310.83      267.50     22.01 o 
  -2   8   0      360.16      309.97     16.26 o 
   0   8   0    15672.84    16349.75    194.80 o 
   2   8   0      342.61      300.88      9.86 o 
   4   8   0      323.47      314.68     21.16 o 
  -5   9   0       44.73       25.46     15.51 o 
  -3   9   0      814.79      822.68     32.17 o 
  -1   9   0      857.39      841.78     13.68 o 
   1   9   0      885.39      854.15     15.14 o 
   3   9   0      823.85      830.28     19.87 o 
   5   9   0       45.16       43.12     13.56 o 
  -4  10   0      136.95      111.26     18.66 o 
  -2  10   0     1815.96     1732.71     42.33 o 
   0  10   0    11736.84    12537.90    201.78 o 
   2  10   0     1767.60     1753.72     27.16 o 
   4  10   0      143.49      155.99     18.21 o 
  -5  11   0       81.76       75.99     18.51 o 
  -3  11   0      294.78      252.09     18.41 o 
  -1  11   0       50.31       39.10      5.80 o 
   1  11   0       53.89       53.39      4.31 o 
   3  11   0      295.49      271.78     11.36 o 
  -4  12   0      110.28       61.63     14.91 o 
  -2  12   0      657.00      619.00     24.72 o 
   0  12   0     4194.02     4343.45    132.86 o 
   2  12   0      635.95      570.65     19.31 o 
   4  12   0      112.16      138.68     17.26 o 
  -5  13   0       52.05       35.62     16.06 o 
  -3  13   0      575.39      607.64     29.02 o 
  -1  13   0     2478.44     2826.83     34.10 o 
   1  13   0     2530.31     2816.38     30.91 o 
   3  13   0      579.70      595.89     17.12 o 
  -4  14   0       66.22       28.37     13.61 o 
  -2  14   0      461.23      449.40     21.81 o 
   0  14   0     8398.23     9291.63    198.28 o 
   2  14   0      446.41      481.33     13.99 o 
   4  14   0       68.37       47.78     12.71 o 
  -5  15   0       64.46       31.37     16.36 o 
  -3  15   0      704.75      597.33     29.77 o 
  -1  15   0      141.84      172.09      6.47 o 
   1  15   0      133.01      147.18      8.30 o 
   3  15   0      703.41      669.75     38.87 o 
  -4  16   0      150.60      131.77     20.76 o 
  -2  16   0      285.26      289.41     18.76 o 
   0  16   0      833.07      842.89     16.97 o 
   2  16   0      276.35      248.76      9.21 o 
   4  16   0      152.74      154.19     19.26 o 
  -5  17   0      186.79      163.44     25.72 o 
  -3  17   0     1374.11     1350.47     46.78 o 
  -1  17   0      594.79      619.61     22.36 o 
   1  17   0      606.90      614.64     13.54 o 
   3  17   0     1387.17     1377.05     31.93 o 
   5  17   0      182.87      260.15     32.52 o 
  -4  18   0       27.05       18.46     12.76 o 
  -2  18   0      582.04      541.45     26.37 o 
   0  18   0      567.44      545.61     14.12 o 
   2  18   0      575.16      561.54     14.29 o 
   4  18   0       27.12       50.20     24.76 o 
  -3  19   0      531.43      509.63     29.62 o 
  -1  19   0      497.91      476.27     23.52 o 
   1  19   0      517.08      527.98     13.15 o 
   3  19   0      516.76      501.56     19.72 o 
  -4  20   0       18.39        7.65     12.16 o 
  -2  20   0       79.67       67.89     13.01 o 
   0  20   0      395.84      387.06     12.48 o 
   2  20   0       78.18       68.42     13.00 o 
   4  20   0       18.75        0.13      7.91 o 
  -3  21   0      795.46      860.95     38.92 o 
  -1  21   0      607.33      541.80     26.27 o 
   1  21   0      620.31      568.50     17.42 o 
   3  21   0      791.02      857.68     35.17 o 
  -4  22   0       47.25       44.73     15.36 o 
  -2  22   0      424.95      425.04     25.72 o 
   0  22   0      223.76      257.39     18.51 o 
   2  22   0      423.43      404.25     21.32 o 
   4  22   0       47.61       56.39     12.91 o 
  -3  23   0      464.01      459.71     30.12 o 
  -1  23   0      156.78      169.94     18.31 o 
   1  23   0      170.23      169.21     11.13 o 
   3  23   0      477.47      487.69     25.86 o 
  -4  24   0       19.63       24.71     14.96 o 
  -2  24   0      262.55      272.35     22.11 o 
   0  24   0      112.05      155.19     17.36 o 
   2  24   0      264.66      239.03     11.17 o 
   4  24   0       19.19        7.40      8.94 o 
  -3  25   0      225.59      252.34     27.17 o 
  -1  25   0      296.23      274.61     20.96 o 
   1  25   0      299.08      316.43     22.26 o 
   3  25   0      226.58      275.81     23.16 o 
  -2  26   0       58.17       58.63     14.31 o 
   0  26   0      119.52      109.91     16.36 o 
   2  26   0       59.10       54.36      9.65 o 
  -3  27   0      187.04      260.55     27.77 o 
  -1  27   0       46.34       48.98     13.46 o 
   1  27   0       51.86       51.08     13.91 o 
   3  27   0      188.23      229.29     18.31 o 
  -2  28   0       11.58       16.06     11.91 o 
   0  28   0      132.06      166.04     20.66 o 
   2  28   0       11.80       -0.75     11.86 o 
  -3  29   0      151.78      214.27     27.02 o 
  -1  29   0      101.85       97.10     17.01 o 
   1  29   0      103.72      104.81     16.46 o 
   3  29   0      150.82      224.67     26.12 o 
  -2  30   0       26.67       26.87     13.91 o 
   0  30   0       21.55        7.15     11.01 o 
   2  30   0       26.87       46.33     15.81 o 
  -1  31   0      132.38      138.28     20.31 o 
   1  31   0      135.42      164.09     21.21 o 
  -2  32   0       61.98       72.74     17.66 o 
   0  32   0       25.36       16.21     12.11 o 
   2  32   0       61.28       44.37     16.61 o 
  -1  33   0       20.79       39.62     14.11 o 
   1  33   0       22.22       34.57     14.11 o 
   0  34   0       35.36       30.02     14.36 o 
  -3   1   1     1028.75     1139.58     37.02 o 
  -1   1   1     8348.43     8557.89    116.06 o 
   1   1   1     5290.90     4662.19     70.14 o 
   3   1   1     1054.58     1151.74     34.82 o 
  -2   2   1      500.31      441.45     18.66 o 
   0   2   1      508.60      544.38     11.03 o 
   2   2   1        2.23       -5.10      3.50 o 
   4   2   1        2.83        7.00     10.56 o 
  -3   3   1      608.43      607.29     27.02 o 
  -1   3   1     6699.31     7027.57     69.34 o 
   1   3   1     2410.65     2164.26     25.59 o 
   3   3   1     1396.21     1474.90     38.92 o 
   5   3   1      128.92      181.75     26.67 o 
  -4   4   1      344.25      306.67     22.41 o 
  -2   4   1      455.96      423.29     19.06 o 
   0   4   1     3700.66     3889.14     70.19 o 
   2   4   1     1333.64     1421.46     31.22 o 
   4   4   1      403.25      423.39     24.37 o 
  -3   5   1      889.13      925.34     33.97 o 
  -1   5   1     1468.48     1630.50     22.03 o 
   1   5   1     8475.53     7608.64     61.95 o 
   3   5   1      423.19      464.76     20.61 o 
  -4   6   1       14.79       42.47     11.91 o 
  -2   6   1     1027.69     1033.01     30.62 o 
   0   6   1      574.37      555.52      8.52 o 
   2   6   1      391.29      386.16     22.24 o 
   4   6   1       30.97       50.23     11.76 o 
  -5   7   1       70.70       59.03     16.41 o 
  -3   7   1      659.11      621.75     28.22 o 
  -1   7   1     1210.63     1202.29     18.31 o 
   1   7   1     1608.51     1557.99     18.26 o 
   3   7   1      780.49      799.21     43.18 o 
  -4   8   1      221.95      193.96     22.56 o 
  -2   8   1      574.78      578.06     14.82 o 
   0   8   1      204.56      185.52      5.40 o 
   2   8   1     2783.92     3145.85     34.35 o 
   4   8   1       88.67      126.64     11.24 o 
  -5   9   1      184.55      165.99     24.07 o 
  -3   9   1        0.50        1.15      6.65 o 
  -1   9   1     1093.10     1090.99     17.78 o 
   1   9   1      701.73      555.91     11.25 o 
   3   9   1      502.79      534.83     33.64 o 
   5   9   1      139.37      146.38     23.26 o 
  -4  10   1      203.41      224.77     24.32 o 
  -2  10   1      112.40       94.65     10.18 o 
   0  10   1      731.44      823.69     12.60 o 
   2  10   1      553.11      614.69     12.93 o 
   4  10   1      183.96      170.58     21.04 o 
  -5  11   1       14.05       19.71     14.31 o 
  -3  11   1      545.57      494.78     26.12 o 
  -1  11   1     1167.57     1120.54     18.65 o 
   1  11   1      772.81      696.03     12.55 o 
   3  11   1      388.43      392.34     13.90 o 
   5  11   1        9.27       12.51     10.11 o 
  -4  12   1      247.21      237.43     22.36 o 
  -2  12   1      557.09      586.49     15.29 o 
   0  12   1      320.51      379.45      8.89 o 
   2  12   1      804.08      861.97     19.31 o 
   4  12   1      181.29      191.29     14.07 o 
  -5  13   1        9.62       -4.20     12.61 o 
  -3  13   1      381.08      366.15     23.36 o 
  -1  13   1     5897.39     6628.71     69.96 o 
   1  13   1     2988.85     2776.62     31.14 o 
   3  13   1      460.51      490.14     18.67 o 
   5  13   1       12.59       16.11     11.66 o 
  -4  14   1      307.15      341.29     26.37 o 
  -2  14   1      973.30      937.07     20.03 o 
   0  14   1     4413.60     4972.73     47.46 o 
   2  14   1      494.70      477.99     12.24 o 
   4  14   1      156.04      172.20     23.57 o 
  -5  15   1       25.63       17.61     14.61 o 
  -3  15   1      280.52      294.61     21.31 o 
  -1  15   1        5.55        2.44      2.85 o 
   1  15   1      118.13      103.98      6.34 o 
   3  15   1      238.27      251.97     11.80 o 
   5  15   1       23.54       28.37     15.31 o 
  -4  16   1      180.48      208.07     24.97 o 
  -2  16   1      586.90      573.99     15.71 o 
   0  16   1      451.47      438.78     12.72 o 
   2  16   1      376.74      352.13     11.08 o 
   4  16   1      186.66      247.39     28.77 o 
  -5  17   1       13.44        8.35     15.21 o 
  -3  17   1      303.11      286.66     22.66 o 
  -1  17   1        1.02        1.09      3.11 o 
   1  17   1      229.47      199.55      8.12 o 
   3  17   1      780.18      814.68     38.68 o 
  -4  18   1      627.79      537.59     33.32 o 
  -2  18   1      573.20      581.42     27.42 o 
   0  18   1       20.79       23.57      5.08 o 
   2  18   1     2152.94     2143.97     30.58 o 
   4  18   1      472.31      497.43     34.87 o 
  -3  19   1      150.72      150.59     20.61 o 
  -1  19   1      137.90      122.55      7.61 o 
   1  19   1      165.99      166.46      8.19 o 
   3  19   1       56.26       51.90      7.67 o 
  -4  20   1      104.46       68.59     17.56 o 
  -2  20   1      209.26      201.91     18.21 o 
   0  20   1      273.92      296.98     11.73 o 
   2  20   1       96.44       78.55      9.19 o 
   4  20   1       89.42      120.62     22.01 o 
  -3  21   1       85.59      103.06     17.81 o 
  -1  21   1       41.70       35.62      9.46 o 
   1  21   1      656.91      611.39     15.36 o 
   3  21   1       33.61       43.28      7.45 o 
  -4  22   1      267.41      278.51     30.07 o 
  -2  22   1     1054.72      959.31     38.92 o 
   0  22   1      490.42      457.25     15.19 o 
   2  22   1     1201.03     1186.97     23.50 o 
   4  22   1      147.02      191.81     27.97 o 
  -3  23   1      115.09       94.16     18.06 o 
  -1  23   1       90.52      107.26     14.91 o 
   1  23   1      571.48      527.72     20.56 o 
   3  23   1       25.46       50.67     16.81 o 
  -4  24   1      111.01       92.15     20.21 o 
  -2  24   1      117.77      139.63     18.86 o 
   0  24   1      152.50      181.30     19.11 o 
   2  24   1       41.86       49.60      7.58 o 
   4  24   1       62.25       59.98     19.11 o 
  -3  25   1       22.64       16.06     12.71 o 
  -1  25   1       14.33       11.01      8.66 o 
   1  25   1       55.18       66.99      9.10 o 
   3  25   1       31.24       18.97      9.06 o 
  -2  26   1       78.74      106.51     18.76 o 
   0  26   1      212.92      212.22     18.51 o 
   2  26   1      140.90      156.68     11.60 o 
  -3  27   1        1.57       -2.30     12.66 o 
  -1  27   1      194.76      176.35     21.26 o 
   1  27   1      163.66      183.40     20.01 o 
   3  27   1       28.49        2.25     12.06 o 
  -2  28   1      176.11      200.76     24.87 o 
   0  28   1       72.59       80.40     15.81 o 
   2  28   1      177.31      200.38     14.75 o 
  -3  29   1       17.69       15.26     13.86 o 
  -1  29   1       11.50       18.61     12.11 o 
   1  29   1       13.43        6.85      9.71 o 
   3  29   1       18.52       19.36     14.01 o 
  -2  30   1       95.05      109.16     20.96 o 
   0  30   1      110.00      138.68     18.96 o 
   2  30   1      152.38      215.07     23.92 o 
  -1  31   1       18.51       27.62     12.61 o 
   1  31   1       24.61        5.00      9.96 o 
  -2  32   1       72.48      106.46     20.36 o 
   0  32   1       85.54      118.02     19.66 o 
   2  32   1      114.77      118.12     19.36 o 
  -1  33   1       60.36       59.48     15.71 o 
   1  33   1       49.03       46.78     15.41 o 
   0  34   1       74.52       95.81     17.96 o 
  -2   0   2     8405.33     9214.05    137.54 o 
   0   0   2    47328.44    49558.86    657.82 o 
   2   0   2      223.65      187.36     12.31 o 
   4   0   2      593.67      614.14     31.42 o 
  -1   1   2    36287.36    36900.52    278.37 o 
   1   1   2      635.84      647.73     13.17 o 
   3   1   2        9.27        3.50      3.56 o 
   5   1   2        0.76        4.13      6.49 o 
  -2   2   2      139.38      159.48      8.61 o 
   0   2   2     3384.61     3246.19     24.64 o 
   2   2   2      680.01      562.50     11.40 o 
   4   2   2      641.44      622.39     22.44 o 
  -3   3   2       62.44       46.58     10.96 o 
  -1   3   2      522.64      466.02     19.38 o 
   1   3   2      418.13      420.40      9.35 o 
   3   3   2      147.77      156.72      8.24 o 
   5   3   2       13.42       20.93      9.68 o 
  -4   4   2      636.95      638.86     32.82 o 
  -2   4   2       39.44       18.17      4.20 o 
   0   4   2      927.86      834.41      9.12 o 
   2   4   2     3070.66     3165.34     60.96 o 
   4   4   2     1576.71     1472.21    125.68 o 
  -3   5   2      493.10      545.00     26.47 o 
  -1   5   2      141.53      115.92      4.67 o 
   1   5   2     3553.62     3736.64     30.51 o 
   3   5   2      368.05      359.50     11.13 o 
   5   5   2       81.11       58.28     16.11 o 
  -4   6   2      221.91      188.71     21.46 o 
  -2   6   2       34.91       34.36     11.23 o 
   0   6   2     2824.71     2637.04     21.58 o 
   2   6   2      192.49      160.02      5.48 o 
   4   6   2      221.28      231.98     14.01 o 
  -5   7   2       18.27       27.82     15.16 o 
  -3   7   2       28.07       27.82     10.21 o 
  -1   7   2        2.36        3.99      2.43 o 
   1   7   2      239.94      265.01      5.29 o 
   3   7   2      128.52      125.55      7.23 o 
   5   7   2        7.25       21.41     12.51 o 
  -4   8   2      362.00      323.33     24.87 o 
  -2   8   2      130.51      123.46      7.78 o 
   0   8   2     2739.01     2566.97     28.97 o 
   2   8   2      660.19      573.73     12.38 o 
   4   8   2      449.36      449.44     29.57 o 
  -5   9   2       45.27       33.87     13.96 o 
  -3   9   2      337.45      364.65     22.76 o 
  -1   9   2       46.48       33.84      4.55 o 
   1   9   2     2009.40     2226.17     20.13 o 
   3   9   2      234.61      239.76      8.12 o 
   5   9   2       61.19       70.29     18.71 o 
  -4  10   2      235.21      217.72     24.52 o 
  -2  10   2      297.75      316.94     11.62 o 
   0  10   2     1875.29     1829.56     21.65 o 
   2  10   2      160.96      174.82      5.60 o 
   4  10   2      480.25      422.81     19.23 o 
  -5  11   2       59.84       54.78     18.31 o 
  -3  11   2       66.63       44.58     11.46 o 
  -1  11   2      750.50      674.05     15.11 o 
   1  11   2      387.89      353.79     13.63 o 
   3  11   2      104.35      126.97      8.87 o 
   5  11   2       58.63       95.31     22.16 o 
  -4  12   2      307.78      245.14     22.46 o 
  -2  12   2      175.74      135.11      8.01 o 
   0  12   2     2544.07     2599.26     29.09 o 
   2  12   2      206.57      178.63      7.63 o 
   4  12   2      206.02      216.72     31.04 o 
  -5  13   2       77.47       65.89     18.46 o 
  -3  13   2      343.13      364.68     20.19 o 
  -1  13   2        4.52        2.36      3.05 o 
   1  13   2      670.18      653.85     13.39 o 
   3  13   2      294.65      293.90     14.62 o 
   5  13   2       48.38       81.75     20.26 o 
  -4  14   2      181.38      146.43     20.61 o 
  -2  14   2      255.83      202.36      9.73 o 
   0  14   2      900.22      991.60     16.72 o 
   2  14   2      349.00      345.89     10.75 o 
   4  14   2      185.61      177.06     35.42 o 
  -5  15   2       61.13       33.87     17.81 o 
  -3  15   2      403.73      432.91     17.86 o 
  -1  15   2     1388.91     1372.72     41.70 o 
   1  15   2      633.25      653.75     18.28 o 
   3  15   2      220.44      216.09     13.29 o 
  -4  16   2      151.39      151.54     22.06 o 
  -2  16   2       42.71       23.31      5.85 o 
   0  16   2      879.60      901.09     25.83 o 
   2  16   2      304.19      280.66     10.32 o 
   4  16   2      170.17      201.35     16.94 o 
  -5  17   2      143.26      129.27     25.72 o 
  -3  17   2      403.53      346.25     24.02 o 
  -1  17   2      409.22      391.11     12.98 o 
   1  17   2      427.33      431.54     11.97 o 
   3  17   2     1216.09     1186.97     65.84 o 
  -4  18   2       11.64       10.71     13.16 o 
  -2  18   2        2.29        2.56      4.10 o 
   0  18   2      288.50      282.99      9.75 o 
   2  18   2     1018.03      988.55     20.11 o 
   4  18   2       37.51       31.77     14.56 o 
  -3  19   2      487.72      499.93     29.47 o 
  -1  19   2      304.36      278.60     11.42 o 
   1  19   2     1897.13     1875.91     30.77 o 
   3  19   2       67.24       54.03      9.71 o 
  -4  20   2       74.93       46.73     15.91 o 
  -2  20   2       73.98       71.64     13.11 o 
   0  20   2      215.07      189.96      9.03 o 
   2  20   2      118.83      135.57     10.06 o 
   4  20   2        6.75       -0.60     11.21 o 
  -3  21   2      296.13      307.12     24.52 o 
  -1  21   2      277.22      278.79     12.13 o 
   1  21   2     1225.72     1228.08     22.54 o 
   3  21   2      265.20      242.16     14.86 o 
  -4  22   2       45.16       74.34     19.11 o 
  -2  22   2      273.19      294.26     21.86 o 
   0  22   2      126.62      124.62      9.80 o 
   2  22   2      395.48      399.29     24.56 o 
   4  22   2        3.77       -7.05     11.91 o 
  -3  23   2      123.44      117.72     20.31 o 
  -1  23   2      114.31      130.67     16.51 o 
   1  23   2      485.98      465.31     14.30 o 
   3  23   2      261.86      234.04     15.11 o 
  -4  24   2        5.32       -1.65     13.36 o 
  -2  24   2       36.13       38.17     12.11 o 
   0  24   2       58.97       64.06      8.62 o 
   2  24   2      154.88      153.17     17.71 o 
  -3  25   2      202.72      232.68     27.12 o 
  -1  25   2      376.50      372.01     24.52 o 
   1  25   2      253.23      273.92     11.77 o 
   3  25   2       95.08       93.94     13.14 o 
  -2  26   2      163.44      172.05     21.61 o 
   0  26   2       40.23       33.82     10.61 o 
   2  26   2       37.03       35.79      8.25 o 
  -3  27   2       74.41      144.63     23.42 o 
  -1  27   2        1.06       -0.40      8.10 o 
   1  27   2      169.94      202.03     15.42 o 
   3  27   2      160.50      134.13     22.41 o 
  -2  28   2       16.16       27.72     12.46 o 
   0  28   2       23.54       21.81      9.61 o 
   2  28   2       33.21       24.25     18.69 o 
  -3  29   2       70.34      106.91     20.91 o 
  -1  29   2      220.95      252.94     22.56 o 
   1  29   2      223.77      239.03     20.81 o 
  -2  30   2       47.53       55.93     15.36 o 
   0  30   2       38.07       58.68     14.61 o 
   2  30   2       10.83        2.20     11.96 o 
  -1  31   2       76.90      113.01     18.76 o 
   1  31   2      146.99      160.49     21.21 o 
  -2  32   2       93.17      129.12     21.21 o 
   0  32   2       64.34       88.20     17.31 o 
  -1  33   2       40.29       41.22     16.21 o 
   1  33   2       70.89      108.66     18.91 o 
  -1   1   3     3643.32     3960.03     31.26 o 
   1   1   3     1631.99     1543.23     24.28 o 
   3   1   3     2015.61     2126.68     58.59 o 
   5   1   3      203.63      252.15     17.27 o 
  -2   2   3        3.70        1.17      2.62 o 
   0   2   3      458.67      461.12      8.98 o 
   2   2   3       34.43       35.39      5.48 o 
   4   2   3        4.41        4.49      6.58 o 
  -3   3   3     1158.64     1207.72     41.43 o 
  -1   3   3     4700.55     5185.21     35.46 o 
   1   3   3     2430.05     2424.54     72.75 o 
   3   3   3     3015.99     3078.10     85.40 o 
   5   3   3      205.34      287.81     26.67 o 
  -4   4   3      172.00      169.14     21.16 o 
  -2   4   3      198.42      169.45      7.30 o 
   0   4   3      542.88      556.09     14.91 o 
   2   4   3      501.03      539.40     10.45 o 
   4   4   3      290.21      288.55     17.21 o 
  -3   5   3     1280.75     1244.96     28.63 o 
  -1   5   3     1808.80     2055.01     23.88 o 
   1   5   3       54.75       84.88      4.94 o 
   3   5   3     1044.58     1101.71     59.04 o 
   5   5   3      186.60      177.70     25.52 o 
  -4   6   3        8.81        7.30     10.81 o 
  -2   6   3      364.57      397.77     14.01 o 
   0   6   3     2970.30     3015.22     25.45 o 
   2   6   3      268.18      297.73      8.91 o 
   4   6   3      188.97      216.07     21.71 o 
  -5   7   3       84.77       90.25     20.21 o 
  -3   7   3      759.97      668.43     20.79 o 
  -1   7   3     1812.61     1976.38     20.64 o 
   1   7   3     1598.80     1434.54     54.41 o 
   3   7   3     1618.53     1683.27     57.25 o 
   5   7   3       61.62      107.81     13.72 o 
  -4   8   3       74.77       85.05     17.06 o 
  -2   8   3      105.37      115.54      8.01 o 
   0   8   3     1235.09     1313.37     14.40 o 
   2   8   3      821.23      882.34     12.80 o 
   4   8   3        3.52        6.56      7.95 o 
  -5   9   3       44.38       42.87     17.66 o 
  -3   9   3      284.63      209.14     12.28 o 
  -1   9   3      776.78      777.49     19.98 o 
   1   9   3     4196.43     4518.78     57.37 o 
   3   9   3     1064.45     1091.29     29.77 o 
   5   9   3      187.33      236.88     35.70 o 
  -4  10   3       60.85       82.35     17.31 o 
  -2  10   3        2.18        1.15      3.55 o 
   0  10   3      739.80      690.28     10.03 o 
   2  10   3      444.64      436.67      8.94 o 
   4  10   3      175.22      193.56     23.11 o 
  -5  11   3       76.73       62.79     18.81 o 
  -3  11   3      682.33      609.06     23.39 o 
  -1  11   3     1323.49     1347.37     23.75 o 
   1  11   3      515.88      496.70      7.94 o 
   3  11   3     1007.50     1050.15     40.73 o 
   5  11   3       49.93       64.09     19.41 o 
  -4  12   3      140.17      129.47     20.36 o 
  -2  12   3       77.89       52.04      6.81 o 
   0  12   3      593.32      617.21     12.60 o 
   2  12   3      206.19      191.89      8.00 o 
   4  12   3       53.86       63.73     11.55 o 
  -5  13   3       48.91       35.27     17.26 o 
  -3  13   3      967.24      977.53     25.89 o 
  -1  13   3     2757.01     2863.58     33.55 o 
   1  13   3      206.56      166.18      6.95 o 
   3  13   3      558.25      617.21     22.42 o 
  -4  14   3      175.97      200.76     24.22 o 
  -2  14   3     1090.07     1070.20     29.17 o 
   0  14   3     3014.77     3084.94     70.52 o 
   2  14   3      442.54      423.73     16.72 o 
   4  14   3       28.09       26.84     14.31 o 
  -5  15   3        5.14      -14.56     12.86 o 
  -3  15   3      322.36      325.48     19.36 o 
  -1  15   3      287.07      244.00     20.14 o 
   1  15   3      111.77      130.66      6.89 o 
   3  15   3      455.40      456.18     21.59 o 
  -4  16   3      112.28      111.16     19.46 o 
  -2  16   3      182.95      161.57      9.93 o 
   0  16   3      811.03      776.69     16.11 o 
   2  16   3      237.44      236.74     13.27 o 
   4  16   3       55.63       63.66     11.41 o 
  -3  17   3      143.32      132.91     11.99 o 
  -1  17   3      284.06      303.00     12.36 o 
   1  17   3      273.39      309.62     10.47 o 
   3  17   3      466.40      431.27     19.53 o 
  -4  18   3      307.73      307.37     27.02 o 
  -2  18   3      215.20      200.51     10.92 o 
   0  18   3     1274.20     1228.27     21.43 o 
   2  18   3     2238.79     2159.25     42.29 o 
   4  18   3      170.98      159.98     17.81 o 
  -3  19   3       37.87       39.12     12.21 o 
  -1  19   3      140.47      146.60     10.15 o 
   1  19   3      659.89      630.08     15.59 o 
   3  19   3       13.39       12.87      7.51 o 
  -4  20   3        9.55       17.46     15.11 o 
  -2  20   3      207.47      189.97     19.79 o 
   0  20   3     1036.69     1003.56     28.58 o 
   2  20   3      175.44      173.74     13.43 o 
   4  20   3       48.71       57.89     13.73 o 
  -3  21   3       42.86       40.22     13.16 o 
  -1  21   3        7.84       10.57      7.63 o 
   1  21   3      410.78      439.19     15.99 o 
   3  21   3       66.81       72.13     11.77 o 
  -4  22   3      164.50      184.05     26.72 o 
  -2  22   3       76.74       86.10     15.41 o 
   0  22   3     1874.02     1832.93     29.26 o 
   2  22   3      134.86      129.71     13.39 o 
  -3  23   3       87.70       54.78     15.41 o 
  -1  23   3       99.72      124.63     11.15 o 
   1  23   3      474.51      441.28     24.77 o 
   3  23   3       27.45       30.46      9.67 o 
  -4  24   3       51.27       48.53     17.01 o 
  -2  24   3      176.74      165.04     20.81 o 
   0  24   3      305.00      309.60     12.23 o 
   2  24   3      216.83      214.09     14.16 o 
  -3  25   3        3.13        7.00     11.06 o 
  -1  25   3       89.98      108.56     15.81 o 
   1  25   3        8.87       10.20     10.32 o 
   3  25   3       36.02       31.65     11.76 o 
  -2  26   3      116.54      110.56     18.96 o 
   0  26   3      148.90      194.81     20.11 o 
   2  26   3      206.42      187.85     14.89 o 
  -3  27   3        5.12       18.16     13.66 o 
  -1  27   3       70.57       92.95     15.91 o 
   1  27   3       22.03       31.66      7.18 o 
   3  27   3        9.73       -2.28      8.34 o 
  -2  28   3       15.65       29.62     12.11 o 
   0  28   3      429.77      429.59     26.57 o 
   2  28   3      113.67       90.53     19.51 o 
  -1  29   3        6.11        0.35      9.56 o 
   1  29   3       17.54        7.60     10.66 o 
  -2  30   3       53.36      129.17     21.06 o 
   0  30   3      232.20      284.81     23.21 o 
   2  30   3       73.03       64.13     18.69 o 
  -1  31   3       24.66       33.82     14.36 o 
   0  32   3      181.66      256.64     26.77 o 
  -2   0   4     8275.38     8098.09    128.78 o 
   0   0   4      649.26      692.86     15.59 o 
   2   0   4      436.64      508.18     22.26 o 
   4   0   4      210.04      246.94     21.81 o 
  -3   1   4      567.11      552.51     41.38 o 
  -1   1   4     4160.78     4468.42     36.33 o 
   1   1   4        3.98        5.60      3.77 o 
   3   1   4      233.72      208.76     12.29 o 
   5   1   4       20.36       14.71     12.71 o 
  -2   2   4      401.97      422.63     14.31 o 
   0   2   4       88.34      115.45      5.47 o 
   2   2   4      977.21     1065.33     25.04 o 
   4   2   4      573.72      612.05     23.25 o 
  -3   3   4        4.36        7.80      7.20 o 
  -1   3   4      189.04      210.73      4.99 o 
   1   3   4      461.36      486.51     11.63 o 
   3   3   4      272.30      236.19     27.67 o 
   5   3   4        2.93        7.10     12.86 o 
  -2   4   4      804.05      875.54     17.24 o 
   0   4   4     1411.57     1573.11     20.85 o 
   2   4   4      948.43      895.43     29.19 o 
   4   4   4     1129.25     1245.39     65.47 o 
  -3   5   4      124.52      160.08     12.75 o 
  -1   5   4      220.80      209.07      5.10 o 
   1   5   4     2170.39     2400.56     29.44 o 
   3   5   4      670.92      670.84     24.24 o 
  -4   6   4      313.66      325.53     26.37 o 
  -2   6   4      722.05      628.53     14.65 o 
   0   6   4       23.06       23.50      2.89 o 
   2   6   4      187.06      201.74     12.40 o 
   4   6   4      304.82      356.57     24.84 o 
  -3   7   4       51.34       52.96      8.48 o 
  -1   7   4      219.91      227.30      6.71 o 
   1   7   4      300.39      330.85      9.43 o 
   3   7   4        8.10        4.28      6.59 o 
  -4   8   4      457.80      434.14     29.72 o 
  -2   8   4      398.23      355.91     18.83 o 
   0   8   4      554.57      608.43      9.96 o 
   2   8   4      523.70      522.29     15.36 o 
   4   8   4      377.56      460.57     41.94 o 
  -5   9   4       21.59        3.05     13.96 o 
  -3   9   4       40.75       56.20      8.46 o 
  -1   9   4      512.40      495.41     10.07 o 
   1   9   4     1196.50     1203.59     14.21 o 
   3   9   4       24.43       22.31      8.50 o 
  -4  10   4      341.55      325.13     26.07 o 
  -2  10   4      685.64      666.92     24.24 o 
   0  10   4      111.84      133.09      4.89 o 
   2  10   4      146.49      167.13     11.20 o 
   4  10   4      297.34      287.80     25.29 o 
  -5  11   4       39.46       33.97     15.86 o 
  -3  11   4       76.27       83.44     10.20 o 
  -1  11   4      413.37      388.09      9.18 o 
   1  11   4      263.29      227.35      5.96 o 
   3  11   4      121.20      174.41     15.37 o 
  -4  12   4      431.54      412.98     29.97 o 
  -2  12   4      141.50      127.83     16.54 o 
   0  12   4      167.66      163.39      5.50 o 
   2  12   4      329.50      327.27     15.25 o 
   4  12   4      192.61      209.52     21.34 o 
  -5  13   4       64.11       52.23     17.41 o 
  -3  13   4       27.85       24.53      6.98 o 
  -1  13   4      792.46      751.11     15.92 o 
   1  13   4      409.92      379.03     10.24 o 
   3  13   4       86.37       99.64     12.28 o 
  -4  14   4      290.99      285.47     16.91 o 
  -2  14   4      289.02      279.93     12.82 o 
   0  14   4       82.52       83.46      6.58 o 
   2  14   4      178.21      154.07     12.26 o 
   4  14   4       63.06       57.54     11.80 o 
  -3  15   4      130.91      123.55     12.16 o 
  -1  15   4      613.50      584.42     14.52 o 
   1  15   4      704.16      673.07     20.85 o 
   3  15   4      144.27      149.15     14.70 o 
  -4  16   4      150.16      149.07     17.93 o 
  -2  16   4      128.29      112.82     10.31 o 
   0  16   4      140.26      151.54      7.77 o 
   2  16   4      364.23      353.92     17.68 o 
   4  16   4      122.29      150.91     17.22 o 
  -3  17   4      120.94      125.77     12.71 o 
  -1  17   4      637.56      597.89     15.14 o 
   1  17   4     1522.43     1548.94     36.82 o 
   3  17   4      276.95      254.43     16.04 o 
  -4  18   4       69.95       98.55     19.81 o 
  -2  18   4       56.97       53.19      8.25 o 
   0  18   4      295.04      280.82     18.89 o 
   2  18   4      305.94      274.07     15.31 o 
   4  18   4       67.73       61.20     12.48 o 
  -3  19   4      286.40      294.73     15.49 o 
  -1  19   4      720.15      686.67     28.34 o 
   1  19   4     1447.47     1376.46     32.37 o 
   3  19   4      110.48      109.31     13.87 o 
  -4  20   4       20.14       23.46     13.81 o 
  -2  20   4        6.80       -0.64      5.34 o 
   0  20   4        3.42        2.79      4.39 o 
   2  20   4       25.83       29.00      9.25 o 
  -3  21   4      111.60       94.01     17.56 o 
  -1  21   4      856.17      885.87     23.62 o 
   1  21   4      761.97      741.36     25.22 o 
   3  21   4       62.70       55.69     11.47 o 
  -4  22   4        9.30        6.25     14.81 o 
  -2  22   4      134.87      153.58     13.15 o 
   0  22   4      605.90      580.66     16.30 o 
   2  22   4       32.46       29.93      8.45 o 
  -3  23   4        7.18       -3.30     10.91 o 
  -1  23   4      113.81      125.67     11.57 o 
   1  23   4      369.62      347.19     17.06 o 
   3  23   4       87.90      100.14     14.45 o 
  -2  24   4       10.18       18.51     11.06 o 
   0  24   4       83.22       87.44     12.02 o 
   2  24   4       22.98        4.24      7.46 o 
  -3  25   4      122.20      118.02     20.11 o 
  -1  25   4      276.41      269.95     20.76 o 
   1  25   4      186.44      197.99     16.70 o 
   3  25   4       71.84       69.13     12.83 o 
  -2  26   4       60.29       49.03     14.31 o 
   0  26   4        1.36       -1.23      5.12 o 
   2  26   4        9.74        5.20     10.13 o 
  -3  27   4        8.93       -0.50     11.16 o 
  -1  27   4       80.84      107.96     18.21 o 
   1  27   4      253.44      284.80     29.59 o 
  -2  28   4        0.62        3.30     11.51 o 
   0  28   4        5.60       32.57     11.76 o 
   2  28   4       75.89       72.60     23.99 o 
  -1  29   4      183.30      222.38     24.27 o 
   1  29   4      152.33      187.96     17.38 o 
  -2  30   4       36.98       43.67     15.06 o 
  -1  31   4      157.84      202.66     24.67 o 
   1  31   4      126.32      224.82     29.22 o 
  -3   1   5      521.18      604.12     20.69 o 
  -1   1   5     1901.89     1728.65     21.46 o 
   1   1   5      437.21      447.86     14.29 o 
   3   1   5      737.75      632.48     38.60 o 
  -2   2   5       20.17        6.44      4.37 o 
   0   2   5       63.84       63.56      5.74 o 
   2   2   5       36.98       38.49      7.30 o 
   4   2   5        2.87       -1.40      8.41 o 
  -3   3   5      906.24      809.42     23.86 o 
  -1   3   5      885.52      989.31     13.96 o 
   1   3   5      585.86      628.25     14.48 o 
   3   3   5     1235.13     1241.90     35.62 o 
  -2   4   5       57.27       43.13      7.22 o 
   0   4   5      598.50      645.23     13.59 o 
   2   4   5      672.61      669.06     16.50 o 
   4   4   5       33.60       26.82     15.01 o 
  -3   5   5      918.72      951.59     26.69 o 
  -1   5   5     1798.55     1723.66     17.80 o 
   1   5   5       18.85       25.35      4.87 o 
   3   5   5     1300.49     1358.50     26.90 o 
  -4   6   5       23.19       36.87     13.01 o 
  -2   6   5      435.38      387.76     12.43 o 
   0   6   5      373.80      408.70     15.09 o 
   2   6   5        5.59        7.15      4.65 o 
   4   6   5      103.85      146.54     16.19 o 
  -3   7   5      216.66      222.30     21.06 o 
  -1   7   5      530.30      488.11     10.41 o 
   1   7   5      151.10      166.09      7.82 o 
   3   7   5      354.42      322.28     24.99 o 
  -4   8   5       49.15       27.91      8.61 o 
  -2   8   5      129.32      158.00      8.50 o 
   0   8   5     1367.34     1443.91     17.81 o 
   2   8   5       80.96       98.96     11.16 o 
   4   8   5       50.23       41.64     10.65 o 
  -3   9   5      140.98       93.07     10.87 o 
  -1   9   5      191.91      147.79      6.18 o 
   1   9   5      767.97      842.08     16.58 o 
   3   9   5      663.91      633.87     24.16 o 
  -4  10   5       24.81       12.70      8.18 o 
  -2  10   5       30.28       19.40      4.95 o 
   0  10   5      128.19      152.26      5.84 o 
   2  10   5       62.42       73.20     10.05 o 
   4  10   5      222.35      229.63     23.79 o 
  -5  11   5       45.30       27.22     16.41 o 
  -3  11   5      231.22      231.72     13.87 o 
  -1  11   5      519.46      517.10     11.36 o 
   1  11   5       27.47       21.65      6.55 o 
   3  11   5      357.72      357.41     18.80 o 
  -4  12   5       35.81       55.11     10.90 o 
  -2  12   5       40.87       46.45      7.61 o 
   0  12   5      619.62      638.43     11.62 o 
   2  12   5      160.64      162.03     13.95 o 
   4  12   5      117.95       93.77     25.09 o 
  -3  13   5      551.34      555.79     20.84 o 
  -1  13   5     1285.55     1305.70     22.33 o 
   1  13   5      112.15      122.73     16.46 o 
   3  13   5      193.17      170.88     15.91 o 
  -4  14   5       81.83       66.74     17.26 o 
  -2  14   5      580.60      529.25     18.67 o 
   0  14   5      614.86      600.58     14.27 o 
   2  14   5      211.97      213.31     20.46 o 
   4  14   5       28.12       47.13     11.78 o 
  -3  15   5       63.52       55.04      9.55 o 
  -1  15   5       93.31       74.11      7.30 o 
   1  15   5       15.95       11.74      6.25 o 
   3  15   5      186.25      172.99     16.46 o 
  -4  16   5      103.29       93.79     15.21 o 
  -2  16   5      163.76      155.21     11.48 o 
   0  16   5      349.16      343.58     15.78 o 
   2  16   5      127.11      138.12     13.90 o 
  -3  17   5      148.34      144.54     13.57 o 
  -1  17   5      263.06      258.66     13.22 o 
   1  17   5      211.84      176.18     12.71 o 
   3  17   5      188.09      201.86     18.13 o 
  -4  18   5      175.01      268.55     30.17 o 
  -2  18   5      216.62      264.21     14.14 o 
   0  18   5     1535.65     1556.47     34.56 o 
   2  18   5      678.42      640.09     24.00 o 
  -3  19   5       76.53       74.16     29.09 o 
  -1  19   5       78.94       65.70      7.79 o 
   1  19   5      309.93      299.91     15.99 o 
   3  19   5        9.43        0.76      7.55 o 
  -4  20   5       28.22       35.72     16.01 o 
  -2  20   5      348.71      332.86     15.82 o 
   0  20   5      290.20      290.93     15.52 o 
   2  20   5       18.22       21.58     10.33 o 
  -3  21   5       25.95       21.51     12.41 o 
  -1  21   5       65.69       61.93      7.95 o 
   1  21   5       38.03       40.03      9.95 o 
   3  21   5       33.07       15.47      9.28 o 
  -2  22   5       98.30       78.08     10.51 o 
   0  22   5      715.11      658.44     49.96 o 
   2  22   5       81.43       95.48     13.50 o 
  -3  23   5       47.21       37.62     14.41 o 
  -1  23   5      115.06      109.58     30.64 o 
   1  23   5       10.72        1.43      6.88 o 
   3  23   5       11.48       13.04     17.56 o 
  -2  24   5       92.96      143.53     19.61 o 
   0  24   5       44.41       20.27      8.24 o 
   2  24   5       75.20       80.53     12.78 o 
  -3  25   5        3.41       -0.40     12.56 o 
  -1  25   5        1.54       -0.52      6.39 o 
   1  25   5        6.76        5.63      7.31 o 
  -2  26   5       59.40       78.85     17.76 o 
   0  26   5      192.05      205.80     36.57 o 
   2  26   5      153.61      150.15     16.39 o 
  -1  27   5       16.21       13.81     10.41 o 
   1  27   5       26.32       25.25     10.41 o 
  -2  28   5       25.43       14.66     12.71 o 
   0  28   5      214.43      191.25     17.26 o 
   1  29   5       36.68       42.97     11.00 o 
  -2   0   6     1485.37     1371.08     42.08 o 
   0   0   6     1299.31     1283.60     33.80 o 
   2   0   6     1438.86     1359.67     42.58 o 
   4   0   6      172.82      186.60     23.31 o 
  -3   1   6      132.13       76.21     10.25 o 
  -1   1   6      411.16      518.64     10.79 o 
   1   1   6        7.67        2.34      3.92 o 
   3   1   6       87.33       67.68     10.84 o 
  -4   2   6      133.38      151.39     20.96 o 
  -2   2   6       21.97       29.19      6.72 o 
   0   2   6     1631.87     1587.89     21.33 o 
   2   2   6      639.13      611.43     19.82 o 
   4   2   6       21.40      -11.86     11.21 o 
  -3   3   6       10.45       -0.78      5.41 o 
  -1   3   6       45.82       42.88      8.56 o 
   1   3   6       97.31      109.46      9.08 o 
   3   3   6       56.19       63.40     10.29 o 
  -4   4   6      332.50      305.72     24.57 o 
  -2   4   6      167.23      174.33      8.31 o 
   0   4   6     1633.46     1727.48     25.85 o 
   2   4   6     1651.27     1391.87     25.95 o 
   4   4   6      130.02      118.55     15.16 o 
  -3   5   6       93.64      150.06     13.61 o 
  -1   5   6      314.38      320.73      8.55 o 
   1   5   6      150.70      145.16      8.94 o 
   3   5   6      297.27      279.17     16.67 o 
  -4   6   6      120.97      157.59     21.76 o 
  -2   6   6       36.05       36.82      5.72 o 
   0   6   6      880.66      808.22     17.14 o 
   2   6   6      161.36      135.43     11.53 o 
   4   6   6       51.69       55.87     14.38 o 
  -3   7   6      172.42      151.13     13.57 o 
  -1   7   6       89.12      100.09      6.08 o 
   1   7   6       36.13       39.82      5.99 o 
   3   7   6       71.37       96.04     18.61 o 
  -4   8   6       83.35       74.89     16.21 o 
  -2   8   6       34.57       41.80      5.27 o 
   0   8   6     1200.04     1159.06     23.80 o 
   2   8   6      266.72      217.02     18.66 o 
   4   8   6      104.91      122.35     32.14 o 
  -3   9   6       11.91       -0.58      5.98 o 
  -1   9   6      167.58      159.22      6.98 o 
   1   9   6       89.42      105.53      8.40 o 
   3   9   6      200.96      215.66     15.44 o 
  -4  10   6      140.61      115.17     14.34 o 
  -2  10   6       62.89       79.30      7.87 o 
   0  10   6      308.86      285.29     15.73 o 
   2  10   6      549.13      479.60     32.36 o 
   4  10   6       37.63       29.57     10.75 o 
  -3  11   6      115.38      119.61     17.29 o 
  -1  11   6      170.38      194.99      7.70 o 
   1  11   6       27.95       13.41      6.74 o 
   3  11   6      148.06      167.30     16.25 o 
  -4  12   6       69.90       31.96      9.55 o 
  -2  12   6       20.11        4.98      4.91 o 
   0  12   6      767.24      765.90     23.05 o 
   2  12   6      349.92      275.85     16.05 o 
  -3  13   6       63.71       44.62      8.90 o 
  -1  13   6      251.44      223.93     10.38 o 
   1  13   6      106.66      105.12     11.78 o 
   3  13   6      205.70      243.14     23.11 o 
  -4  14   6      113.22       96.36     20.86 o 
  -2  14   6       70.51       82.83     10.74 o 
   0  14   6      363.99      311.37     15.89 o 
   2  14   6      261.40      206.01     14.41 o 
  -3  15   6       78.34       98.38     11.92 o 
  -1  15   6      393.30      365.88     22.37 o 
   1  15   6       95.28       85.39     11.48 o 
   3  15   6       61.62       80.14     14.18 o 
  -4  16   6       47.97       13.96     11.98 o 
  -2  16   6       18.57        6.96      6.19 o 
   0  16   6      551.65      577.75     21.16 o 
   2  16   6      141.36      120.63     13.97 o 
  -3  17   6      145.42      143.75     25.79 o 
  -1  17   6      329.17      321.67     16.08 o 
   1  17   6      656.31      624.42     23.28 o 
   3  17   6      168.15      239.67     22.99 o 
  -4  18   6       78.51       91.38     21.31 o 
  -2  18   6       31.34       16.07      7.55 o 
   0  18   6      112.10       89.95     11.66 o 
   2  18   6        3.05       -4.47      7.20 o 
  -3  19   6      337.55      344.11     17.99 o 
  -1  19   6      489.12      448.18     19.33 o 
   1  19   6       30.76       11.97      7.71 o 
   3  19   6      216.51      240.74     23.56 o 
  -2  20   6        9.76        5.21      9.01 o 
   0  20   6       87.26       89.52     12.66 o 
   2  20   6       25.90        7.69      8.41 o 
  -3  21   6      205.16      239.18     17.96 o 
  -1  21   6      439.99      424.40     19.46 o 
   1  21   6       96.02       60.85     11.19 o 
  -2  22   6      143.91      165.76     23.04 o 
   0  22   6      175.42      143.60     14.69 o 
   2  22   6       70.95       56.79     11.90 o 
  -3  23   6        5.03       -1.45     11.21 o 
  -1  23   6       25.14       19.27      8.80 o 
   1  23   6       97.41       93.25     20.71 o 
  -2  24   6        7.09       15.11      8.35 o 
   0  24   6       35.20       20.13      8.85 o 
   2  24   6        0.36        6.31      8.55 o 
  -1  25   6      184.59      178.20     22.81 o 
   1  25   6       29.53       28.16     12.38 o 
  -2  26   6       10.97       -1.50     11.31 o 
   0  26   6       14.49       14.63      8.63 o 
   1  27   6       71.57       79.29     13.28 o 
   0  28   6        2.48        0.09      7.89 o 
  -3   1   7       37.22       65.35     21.46 o 
  -1   1   7      908.21      967.10     16.49 o 
   1   1   7      750.91      765.41     16.53 o 
   3   1   7      229.63      186.18     14.45 o 
  -4   2   7        5.13       -1.25      9.36 o 
  -2   2   7       52.22       26.60      7.21 o 
   0   2   7       49.99       57.31      7.44 o 
   2   2   7        2.76        1.11      5.17 o 
  -3   3   7      107.84       56.64     10.81 o 
  -1   3   7      898.19      903.43     18.97 o 
   1   3   7     1151.06     1235.24     25.72 o 
   3   3   7      259.91      261.48     16.83 o 
  -4   4   7       15.77        0.30     10.21 o 
  -2   4   7       94.91       89.85     10.60 o 
   0   4   7      216.17      248.30      9.18 o 
   2   4   7      282.15      265.47     12.33 o 
  -3   5   7      172.85      145.90     31.97 o 
  -1   5   7      349.14      350.40     12.09 o 
   1   5   7      204.14      191.75     10.20 o 
   3   5   7      291.74      235.74     16.20 o 
  -4   6   7      112.65       80.15     17.46 o 
  -2   6   7       99.23      110.28     11.44 o 
   0   6   7       16.77       12.94      9.16 o 
   2   6   7      226.44      235.15     25.66 o 
  -3   7   7       41.14       26.57      8.08 o 
  -1   7   7      448.74      495.45     14.39 o 
   1   7   7      484.33      495.34     15.16 o 
   3   7   7       57.77       24.96     13.43 o 
  -4   8   7       51.50       65.54     16.56 o 
  -2   8   7      186.65      168.95      9.68 o 
   0   8   7      115.80       87.03      8.34 o 
   2   8   7       22.58       24.72      8.96 o 
  -3   9   7        9.35        7.76      6.87 o 
  -1   9   7      351.92      334.47     12.01 o 
   1   9   7      359.33      363.04     17.46 o 
   3   9   7      322.65      262.78     17.62 o 
  -4  10   7        3.73       16.71     11.66 o 
  -2  10   7        7.77        5.53      4.21 o 
   0  10   7       48.92       61.47      9.44 o 
   2  10   7      212.91      215.10     20.89 o 
  -3  11   7       28.14       19.75     17.93 o 
  -1  11   7      422.09      415.94     13.67 o 
   1  11   7      258.90      224.29     14.41 o 
   3  11   7       53.73       66.03     12.91 o 
  -4  12   7       17.42       12.43     26.07 o 
  -2  12   7       66.84       91.63      8.46 o 
   0  12   7       68.21       60.32      9.84 o 
   2  12   7      135.00      188.44     17.09 o 
  -3  13   7       89.14       74.11     11.17 o 
  -1  13   7      336.14      313.29     15.70 o 
   1  13   7      242.18      202.86     20.71 o 
   3  13   7       46.58       44.27     11.74 o 
  -4  14   7       77.27      108.15     15.78 o 
  -2  14   7      324.21      307.42     20.19 o 
   0  14   7      111.22      114.93     12.73 o 
   2  14   7       61.60       55.03     11.37 o 
  -3  15   7       24.97       25.72      8.43 o 
  -1  15   7      114.58      128.58     13.23 o 
   1  15   7       73.71       68.11     11.37 o 
   3  15   7       68.05       52.19     12.98 o 
  -2  16   7      150.36      159.79     21.56 o 
   0  16   7       69.94       56.50     10.83 o 
   2  16   7       98.72      132.76     19.56 o 
  -3  17   7       30.58       40.07     10.02 o 
  -1  17   7      208.35      223.60     22.86 o 
   1  17   7      145.28      146.27     15.14 o 
  -2  18   7      311.95      344.20     24.97 o 
   0  18   7      384.13      363.50     34.79 o 
   2  18   7      203.83      211.47     18.99 o 
  -3  19   7        1.66       17.11      9.20 o 
  -1  19   7       15.04       14.47      7.85 o 
   1  19   7       44.11       19.18      9.15 o 
  -2  20   7      145.92      181.60     22.51 o 
   0  20   7       35.58       32.91      9.93 o 
   2  20   7      114.60      126.00     16.05 o 
  -3  21   7      110.69      101.53     13.96 o 
  -1  21   7       31.88       31.96      9.30 o 
   1  21   7        9.70        6.35      7.82 o 
  -2  22   7      101.10       64.54     16.01 o 
   0  22   7       83.60       59.37     11.71 o 
  -1  23   7        4.31        3.02      7.21 o 
   1  23   7        6.45       -0.37      8.06 o 
  -2  24   7       59.52       73.79     17.46 o 
   0  24   7        7.36       -2.89      7.92 o 
  -1  25   7       18.19       16.92      9.41 o 
   0  26   7       57.23       37.79     18.46 o 
  -4   0   8      124.35       69.19     17.56 o 
  -2   0   8      542.86      625.25     31.77 o 
   0   0   8      651.37      776.26     26.84 o 
   2   0   8      289.96      332.22     21.51 o 
  -3   1   8       79.44       78.07     11.56 o 
  -1   1   8       80.49      114.05     26.01 o 
   1   1   8       31.17       22.93      5.72 o 
   3   1   8       27.08       16.76      9.66 o 
  -4   2   8       37.26       69.74     13.68 o 
  -2   2   8      109.37      123.04     20.96 o 
   0   2   8      681.65      721.11     16.12 o 
   2   2   8      371.55      431.51     16.08 o 
  -3   3   8        1.20        0.42      6.23 o 
  -1   3   8      108.16      118.85      9.44 o 
   1   3   8       39.12       49.35      6.65 o 
   3   3   8        2.77       -2.95      8.02 o 
  -4   4   8      174.47      181.50     25.32 o 
  -2   4   8       39.50       51.02     12.66 o 
   0   4   8      872.17      992.02     18.93 o 
   2   4   8      579.57      635.87     24.98 o 
  -3   5   8       71.22       72.62     11.48 o 
  -1   5   8       80.19       78.76      8.84 o 
   1   5   8      165.30      171.13     11.37 o 
   3   5   8       61.75       41.28     11.89 o 
  -4   6   8       61.78       58.43     15.66 o 
  -2   6   8        7.14        2.20      6.07 o 
   0   6   8      412.65      469.45     13.08 o 
   2   6   8       83.52      141.39     24.01 o 
  -3   7   8       66.12       67.04     10.82 o 
  -1   7   8       14.57       24.81      6.59 o 
   1   7   8        6.51        5.57      6.96 o 
   3   7   8       26.77       16.55     15.68 o 
  -4   8   8        4.70       25.36     14.11 o 
  -2   8   8       28.48       30.92      7.98 o 
   0   8   8      406.86      413.74     14.44 o 
   2   8   8      168.85      232.08     16.17 o 
  -3   9   8       21.19       21.08     12.43 o 
  -1   9   8       50.90       54.43      7.99 o 
   1   9   8       49.76       56.66     13.13 o 
  -4  10   8       48.51       32.67     14.11 o 
  -2  10   8       23.39        7.01      6.68 o 
   0  10   8      275.19      295.92     16.11 o 
   2  10   8      227.33      237.06     18.03 o 
  -3  11   8       66.77       89.30     17.36 o 
  -1  11   8       21.20       34.67      7.37 o 
   1  11   8       71.60       51.55     11.26 o 
  -2  12   8       33.57       29.75      8.31 o 
   0  12   8      275.49      287.83     16.37 o 
   2  12   8      139.07      141.69     15.82 o 
  -3  13   8       41.31       23.28      9.66 o 
  -1  13   8      151.56      165.84     15.15 o 
   1  13   8       52.22       62.77     11.64 o 
  -2  14   8       40.41       28.30      9.05 o 
   0  14   8      177.53      163.88     15.34 o 
   2  14   8       71.13      105.79     33.74 o 
  -3  15   8      107.93      181.35     23.92 o 
  -1  15   8      130.52      122.92     13.74 o 
   1  15   8       65.84       47.27     11.11 o 
  -2  16   8       51.64       26.31     13.16 o 
   0  16   8      172.92      186.07     16.42 o 
   2  16   8       62.28      105.88     15.50 o 
  -3  17   8      102.12       91.90     18.41 o 
  -1  17   8      188.64      207.83     16.28 o 
   1  17   8      126.10      124.96     15.61 o 
  -2  18   8       12.35       21.51     13.56 o 
   0  18   8        4.21       11.96      8.59 o 
  -1  19   8      102.50      164.16     35.42 o 
   1  19   8       27.36       20.66     12.38 o 
  -2  20   8        6.01       -1.30      9.81 o 
   0  20   8       73.01       65.69     12.05 o 
  -1  21   8       97.27       78.15     12.67 o 
   1  21   8       75.53       75.19     13.79 o 
   0  22   8       17.37        7.93      8.59 o 
  -3   1   9       77.94       94.88     16.73 o 
  -1   1   9      343.55      306.35     16.66 o 
   1   1   9      152.62      197.76     13.38 o 
  -2   2   9      128.73       83.28     11.89 o 
   0   2   9        0.67        2.09     10.15 o 
   2   2   9        6.24        7.41      6.81 o 
  -3   3   9       60.66       37.98     13.61 o 
  -1   3   9      464.81      471.45     20.11 o 
   1   3   9      173.03      194.06     11.07 o 
  -2   4   9       50.18       78.28     15.86 o 
   0   4   9      120.69      188.25     19.94 o 
   2   4   9       31.76       25.07      8.43 o 
  -3   5   9       11.07       13.71      8.35 o 
  -1   5   9       73.94       78.36     11.60 o 
   1   5   9       81.54      105.68     10.55 o 
  -2   6   9       10.59        8.12      7.79 o 
   0   6   9        8.34        5.17      6.08 o 
   2   6   9       59.15       22.50     18.31 o 
  -3   7   9       27.83       18.88      8.55 o 
  -1   7   9      218.71      197.06     13.69 o 
   1   7   9       55.63       55.56     11.51 o 
  -2   8   9       21.24       17.86      8.01 o 
   0   8   9       29.21       30.65     10.18 o 
   2   8   9       15.66       12.64      9.21 o 
  -3   9   9       10.19       -3.21      7.86 o 
  -1   9   9      111.22      140.41     11.59 o 
   1   9   9      115.20      156.89     16.15 o 
  -2  10   9       10.43       20.44      7.97 o 
   0  10   9       93.94       95.48     12.67 o 
   2  10   9      155.84      141.82     22.76 o 
  -3  11   9       34.59       57.44     11.50 o 
  -1  11   9      181.98      134.56     14.57 o 
   1  11   9       28.07       33.20     10.21 o 
  -2  12   9       27.41       28.27     11.86 o 
   0  12   9       42.21       31.45      9.57 o 
  -1  13   9      108.72       84.59     15.18 o 
   1  13   9       30.57        6.55      8.53 o 
  -2  14   9      122.07      159.29     22.76 o 
   0  14   9       62.50       51.90     28.12 o 
  -1  15   9       36.36       31.18      9.40 o 
   1  15   9       18.42       21.44      9.83 o 
  -2  16   9       60.96       47.28     15.16 o 
   0  16   9       30.57       23.45      9.62 o 
  -1  17   9       70.61       56.27     15.26 o 
   0  18   9      122.80      149.64     16.86 o 
  -2   0  10      297.78      326.48     26.77 o 
   0   0  10       83.14      103.56     19.21 o 
  -1   1  10       17.35       15.16      8.55 o 
   1   1  10        2.59        0.65      5.38 o 
  -2   2  10      152.46      182.25     16.95 o 
   0   2  10      101.68       84.80     12.57 o 
  -1   3  10       12.22       23.76      9.17 o 
   1   3  10        3.69        1.66      6.98 o 
  -2   4  10       80.87      124.68     17.64 o 
   0   4  10       91.25       87.73     12.38 o 
  -1   5  10       39.07       50.18     10.90 o 
   1   5  10       62.76       31.91     10.34 o 
  -2   6  10       28.23       47.43     11.33 o 
   0   6  10       32.71       18.72      8.82 o 
  -1   7  10       11.25       24.86      9.37 o 
   1   7  10        7.16       -3.10      8.29 o 
  -2   8  10       48.46       50.18     11.44 o 
   0   8  10       68.10       43.62     10.49 o 
  -1   9  10       16.72       26.16     13.01 o 
   0  10  10       29.81       14.14      8.82 o 
  -1  11  10       28.28       45.73     15.31 o 
                                                 
